# Supplementary material for: Midgut transcriptome profiling of Anoplophora glabripennis, a lignocellulose degrading cerambycid beetle
Source: BMC Genomics. 2013 Dec 4;14(1):850. doi: 10.1186/1471-2164-14-850 (PMC4046674; doi:10.1186/1471-2164-14-850)
Supplement: Supplementary file 2 — Additional file 2: FPKM (Fragments Per Kilobase of transcript per Million mapped reads) values for assembled transcripts. (XLSX 10 KB) [file 12864_2013_5589_MOESM2_ESM.xlsx]

## Sheet: Sheet1
rRNA targeted	Start position for complementarity	Sequence
18S	565	5'-AAA AAA AAA AAA AAA AAA ACC GCG GCT GCT GGC ACC AGA CT-3'
18S	1270	5'-AAA AAA AAA AAA AAA AAA TTT CCC GTG TTG AGT CAA ATT AA-3'
18S	1356	5'-AAA AAA AAA AAA AAA AAA AAC TAA GAA CGG CCA TGC ACC AC-3'
28S	329	5'-AAA AAA AAA AAA AAA AAA CAA CTT CTC ACG GTA CTT GT-3'
28S	1341	5'-AAA AAA AAA AAA AAA AAA GCC CAG GTG AGT TGT TAC ACA CT-3'
28S	2438	5'-AAA AAA AAA AAA AAA AAA TGT TTT AAT TAG ACA GTC GGA TT-3'
28S	3258	5'-AAA AAA AAA AAA AAA AAA TGG TAA CTT TTC TGA CAC CTC TT-3'
28S	3365	5'-AAA AAA AAA AAA AAA AAA TCG CAG AAT TCA CTA CGA CGC CA-3'
