# Supplementary material for: Midgut transcriptome profiling of Anoplophora glabripennis, a lignocellulose degrading cerambycid beetle
Source: BMC Genomics. 2013 Dec 4;14(1):850. doi: 10.1186/1471-2164-14-850 (PMC4046674; doi:10.1186/1471-2164-14-850)
Supplement: Supplementary file 3 — Additional file 3: Oligo sequences used to deplete RNA libraries of insect-derived rRNAs. (XLSX 2 MB) [file 12864_2013_5589_MOESM3_ESM.xlsx]

## Sheet: Sheet1
Transcript ID	Gene ID	Transcript Length	Effective length	Number of Reads Mapaped	FPKM	Isoform Percent
comp35286_c0_seq5	comp35286_c0	6040	5940.8	1.04356e+08	127007	98.83
comp34519_c1_seq2	comp34519_c1	3330	3230.8	1.31302e+07	29384.2	96.21
comp32180_c0_seq2	comp32180_c0	287	187.8	577770	22244.2	55.26
comp32180_c0_seq1	comp32180_c0	303	203.8	507724	18012.8	44.74
comp15099_c0_seq1	comp15099_c0	230	130.8	78988	4366.29	100
comp24152_c0_seq1	comp24152_c0	211	111.8	25745	1664.99	100
comp33269_c0_seq2	comp33269_c0	721	621.8	92948.9	1080.81	84.48
comp35817_c0_seq1	comp35817_c0	207	107.8	15538	1042.17	100
comp34519_c1_seq3	comp34519_c1	1689	1589.8	178858	813.43	2.66
comp15148_c0_seq1	comp15148_c0	246	146.8	15878	782.04	100
comp35286_c0_seq4	comp35286_c0	5190	5090.8	515896	732.71	0.57
comp34963_c0_seq4	comp34963_c0	2142	2042.8	173110	612.7	85.73
comp34831_c2_seq12	comp34831_c2	518	418.8	29916	516.48	91.49
comp35286_c0_seq3	comp35286_c0	6044	5944.8	386945	470.62	0.37
comp34756_c4_seq1	comp34756_c4	1255	1155.8	65448	409.42	100
comp33442_c0_seq1	comp33442_c0	1488	1388.8	73842	384.43	100
comp34833_c0_seq2	comp34833_c0	1387	1287.8	67414.8	378.5	79.18
comp34717_c0_seq1	comp34717_c0	243	143.8	7182	361.11	50.18
comp34717_c3_seq1	comp34717_c3	243	143.8	7182	361.11	57.96
comp34519_c1_seq1	comp34519_c1	445	345.8	16450	343.95	1.13
comp34015_c0_seq3	comp34015_c0	2014	1914.8	75963.7	286.84	69.46
comp14905_c0_seq1	comp14905_c0	276	176.8	6912	282.67	100
comp35408_c0_seq12	comp35408_c0	921	821.8	29603.8	260.46	59.69
comp32524_c0_seq1	comp32524_c0	369	269.8	9712	260.27	100
comp34867_c0_seq1	comp34867_c0	1109	1009.8	35927	257.24	100
comp33925_c0_seq3	comp33925_c0	781	681.8	23596.9	250.24	88.86
comp27420_c0_seq1	comp27420_c0	216	116.8	3593	222.42	100
comp35286_c0_seq6	comp35286_c0	439	339.8	10166	216.31	0.17
comp31158_c0_seq1	comp31158_c0	798	698.8	20211	209.12	100
comp35357_c0_seq3	comp35357_c0	535	435.8	12315.4	204.32	36.26
comp25244_c1_seq1	comp25244_c1	378	278.8	7804	202.39	100
comp35393_c0_seq1	comp35393_c0	257	157.8	4411.85	202.15	27.04
comp35135_c0_seq1	comp35135_c0	1282	1182.8	32871.6	200.94	50.71
comp33269_c0_seq1	comp33269_c0	280	180.8	4964.1	198.52	15.52
comp32752_c1_seq3	comp32752_c1	662	562.8	15431.9	198.25	93.98
comp32912_c1_seq1	comp32912_c1	907	807.8	22043	197.3	100
comp34717_c0_seq2	comp34717_c0	424	324.8	8796.97	195.83	27.21
comp33909_c0_seq1	comp33909_c0	517	417.8	10980	190.02	100
comp34722_c0_seq2	comp34722_c0	587	487.8	12662	187.68	76.89
comp31015_c0_seq1	comp31015_c0	1297	1197.8	29660	179.04	100
comp33143_c0_seq2	comp33143_c0	271	171.8	4184	176.09	100
comp33932_c0_seq3	comp33932_c0	287	187.8	4242	163.32	44.71
comp31645_c0_seq1	comp31645_c0	209	109.8	2476	163.05	100
comp36742_c0_seq1	comp36742_c0	212	112.8	2534	162.43	100
comp33932_c0_seq4	comp33932_c0	294	194.8	4312	160.05	43.81
comp35135_c0_seq3	comp35135_c0	1722	1622.8	35068.4	156.24	39.43
comp14894_c0_seq1	comp14894_c0	751	651.8	13832	153.44	100
comp34717_c3_seq2	comp34717_c3	385	285.8	5987.07	151.46	24.31
comp35393_c0_seq6	comp35393_c0	232	132.8	2735	148.91	19.91
comp35309_c0_seq4	comp35309_c0	1672	1572.8	31573.3	145.14	51.23
comp33005_c0_seq1	comp33005_c0	916	816.8	16049	142.06	100
comp34910_c0_seq1	comp34910_c0	947	847.8	16456	140.34	100
comp23918_c0_seq1	comp23918_c0	218	118.8	2160	131.46	100
comp33341_c0_seq1	comp33341_c0	311	211.8	3757	128.25	100
comp34170_c1_seq1	comp34170_c1	714	614.8	10499	123.47	100
comp35404_c2_seq2	comp35404_c2	2093	1993.8	33440.9	121.27	34.01
comp28814_c0_seq1	comp28814_c0	759	659.8	10666	116.88	100
comp33704_c0_seq1	comp33704_c0	1480	1380.8	21767	113.98	100
comp35436_c2_seq1	comp35436_c2	878	778.8	12271	113.92	100
comp33192_c0_seq1	comp33192_c0	1571	1471.8	23056	113.26	100
comp35462_c0_seq10	comp35462_c0	632	532.8	8168.17	110.84	20.38
comp35408_c0_seq9	comp35408_c0	1360	1260.8	19248.8	110.39	25.3
comp33521_c0_seq1	comp33521_c0	336	236.8	3608	110.16	100
comp27255_c0_seq2	comp27255_c0	299	199.8	3015.91	109.14	94.41
comp34599_c1_seq1	comp34599_c1	1039	939.8	14059	108.16	100
comp35688_c0_seq1	comp35688_c0	613	513.8	7626	107.31	100
comp33097_c0_seq2	comp33097_c0	240	140.8	2081	106.86	69.3
comp35022_c0_seq3	comp35022_c0	1147	1047.8	15463.4	106.7	56.1
comp32974_c0_seq1	comp32974_c0	413	313.8	4548	104.79	100
comp34717_c0_seq5	comp34717_c0	238	138.8	2001	104.24	14.48
comp34717_c3_seq5	comp34717_c3	238	138.8	2001	104.24	16.73
comp30956_c0_seq1	comp30956_c0	301	201.8	2874	102.97	100
comp33134_c0_seq1	comp33134_c0	1229	1129.8	15788.5	101.04	59.11
comp30882_c0_seq1	comp30882_c0	416	316.8	4376	99.87	100
comp33994_c0_seq2	comp33994_c0	926	826.8	11406	99.74	55.72
comp14871_c0_seq1	comp14871_c0	531	431.8	5919	99.11	100
comp35393_c0_seq9	comp35393_c0	957	857.8	11708	98.69	13.2
comp34813_c1_seq3	comp34813_c1	426	326.8	4455.3	98.57	69.95
comp35285_c0_seq2	comp35285_c0	1993	1893.8	25571.9	97.63	43.19
comp28170_c0_seq1	comp28170_c0	1110	1010.8	13517	96.69	100
comp35559_c0_seq1	comp35559_c0	215	115.8	1523	95.09	100
comp31817_c0_seq1	comp31817_c0	267	167.8	2200	94.8	100
comp36221_c0_seq1	comp36221_c0	372	272.8	3524	93.4	100
comp28290_c0_seq1	comp28290_c0	1099	999.8	12904	93.32	100
comp35211_c0_seq5	comp35211_c0	1036	936.8	12043.2	92.95	68.55
comp35290_c0_seq6	comp35290_c0	2742	2642.8	33840	92.58	98.77
comp32425_c0_seq1	comp32425_c0	419	319.8	4068.84	91.99	99.74
comp34963_c0_seq3	comp34963_c0	539	439.8	5589.03	91.88	12.86
comp35044_c0_seq1	comp35044_c0	2602	2502.8	31737	91.68	100
comp34289_c0_seq1	comp34289_c0	1418	1318.8	16678	91.44	100
comp35173_c0_seq1	comp35173_c0	2102	2002.8	25245	91.14	100
comp34031_c0_seq1	comp34031_c0	672	572.8	7200.04	90.88	45.19
comp32799_c0_seq1	comp32799_c0	447	347.8	4336	90.14	100
comp31513_c0_seq1	comp31513_c0	718	618.8	7604	88.85	100
comp35309_c0_seq3	comp35309_c0	4250	4150.8	50487.5	87.94	31.04
comp34524_c0_seq1	comp34524_c0	377	277.8	3355	87.32	100
comp35155_c0_seq15	comp35155_c0	418	318.8	3843	87.16	19.77
comp33452_c0_seq1	comp33452_c0	1581	1481.8	17809	86.9	100
comp35520_c0_seq1	comp35520_c0	334	234.8	2801	86.25	100
comp14888_c0_seq1	comp14888_c0	362	262.8	3123	85.92	100
comp34578_c0_seq2	comp34578_c0	838	738.8	8715	85.29	64.58
comp31308_c0_seq1	comp31308_c0	1081	981.8	11571	85.21	100
comp34409_c0_seq1	comp34409_c0	1214	1114.8	13075.8	84.81	61.35
comp33043_c0_seq2	comp33043_c0	698	598.8	7008.69	84.63	66.88
comp35538_c0_seq1	comp35538_c0	478	378.8	4406	84.1	100
comp34291_c0_seq1	comp34291_c0	1236	1136.8	13059	83.06	100
comp30946_c0_seq1	comp30946_c0	272	172.8	1970	82.43	100
comp35353_c2_seq1	comp35353_c2	591	491.8	5527	81.26	50.43
comp34966_c0_seq15	comp34966_c0	1282	1182.8	13287.2	81.22	19.97
comp35462_c0_seq2	comp35462_c0	421	321.8	3588.13	80.62	14.82
comp31386_c0_seq1	comp31386_c0	2053	1953.8	21642	80.09	100
comp35439_c0_seq4	comp35439_c0	1001	901.8	9980.16	80.02	19.49
comp25357_c0_seq1	comp25357_c0	830	730.8	8079	79.93	100
comp35353_c2_seq2	comp35353_c2	355	255.8	2826	79.88	49.57
comp28912_c0_seq1	comp28912_c0	2200	2100.8	23089	79.46	100
comp35286_c0_seq7	comp35286_c0	7740	7640.8	83846.9	79.34	0.06
comp31490_c0_seq1	comp31490_c0	748	648.8	7111	79.25	100
comp35404_c2_seq8	comp35404_c2	2559	2459.8	26706.4	78.5	22.02
comp35429_c0_seq5	comp35429_c0	646	546.8	5851	77.37	25.22
comp32060_c0_seq1	comp32060_c0	2223	2123.8	22566	76.82	100
comp33908_c0_seq3	comp33908_c0	307	207.8	2206	76.76	40.96
comp31938_c0_seq2	comp31938_c0	733	633.8	6719	76.65	100
comp35462_c0_seq3	comp35462_c0	1318	1218.8	12841.3	76.18	14.01
comp31952_c0_seq1	comp31952_c0	604	504.8	5294	75.83	100
comp28306_c0_seq1	comp28306_c0	346	246.8	2584	75.7	100
comp28093_c0_seq1	comp28093_c0	219	119.8	1253	75.62	73.15
comp30888_c0_seq1	comp30888_c0	979	879.8	9198	75.59	100
comp35340_c0_seq2	comp35340_c0	4007	3907.8	40759.1	75.41	80.62
comp35404_c2_seq11	comp35404_c2	732	632.8	6590.77	75.31	21.12
comp35497_c0_seq1	comp35497_c0	1076	976.8	10164	75.23	100
comp35393_c0_seq7	comp35393_c0	1750	1650.8	17139.7	75.07	10.04
comp34015_c0_seq5	comp34015_c0	313	213.8	2210.43	74.75	18.1
comp28292_c0_seq1	comp28292_c0	861	761.8	7838	74.39	100
comp25301_c0_seq1	comp25301_c0	1090	990.8	10141	74	100
comp30987_c0_seq1	comp30987_c0	1561	1461.8	14914	73.77	100
comp35531_c0_seq1	comp35531_c0	423	323.8	3285	73.35	100
comp35057_c0_seq1	comp35057_c0	1119	1019.8	10322	73.18	84.77
comp24846_c0_seq1	comp24846_c0	629	529.8	5329	72.73	100
comp35514_c0_seq1	comp35514_c0	566	466.8	4694	72.71	100
comp35527_c0_seq1	comp35527_c0	293	193.8	1949	72.71	100
comp16150_c0_seq1	comp16150_c0	385	285.8	2872	72.66	100
comp35285_c0_seq1	comp35285_c0	1954	1854.8	18599.8	72.5	32.07
comp34559_c0_seq8	comp34559_c0	1019	919.8	9196.32	72.29	32.49
comp14911_c0_seq1	comp14911_c0	1114	1014.8	10067	71.73	100
comp35209_c0_seq15	comp35209_c0	257	157.8	1565	71.71	73.02
comp34844_c0_seq2	comp34844_c0	1133	1033.8	10228	71.53	57.23
comp34230_c0_seq1	comp34230_c0	325	225.8	2232	71.47	99.32
comp31873_c0_seq1	comp31873_c0	1296	1196.8	11816	71.38	100
comp24972_c0_seq1	comp24972_c0	514	414.8	4064	70.84	100
comp31123_c0_seq1	comp31123_c0	408	308.8	3020	70.71	100
comp30863_c0_seq1	comp30863_c0	297	197.8	1933	70.66	100
comp35523_c0_seq1	comp35523_c0	340	240.8	2347	70.47	100
comp35357_c0_seq12	comp35357_c0	770	670.8	6531.61	70.4	12.49
comp33226_c0_seq1	comp33226_c0	1059	959.8	9320	70.21	70.69
comp34720_c0_seq1	comp34720_c0	940	840.8	8164	70.2	100
comp34731_c2_seq5	comp34731_c2	1967	1867.8	18092.6	70.04	50.32
comp28741_c0_seq1	comp28741_c0	257	157.8	1528	70.01	100
comp33134_c0_seq2	comp33134_c0	1296	1196.8	11570.5	69.9	40.89
comp28689_c1_seq1	comp28689_c1	421	321.8	3110	69.88	100
comp33747_c0_seq1	comp33747_c0	2717	2617.8	25254	69.75	99.75
comp32084_c0_seq3	comp32084_c0	279	179.8	1729.41	69.55	32.14
comp32206_c0_seq1	comp32206_c0	329	229.8	2198	69.16	100
comp25450_c0_seq1	comp25450_c0	342	242.8	2320	69.09	100
comp34887_c0_seq3	comp34887_c0	669	569.8	5428.21	68.88	92.5
comp33681_c0_seq2	comp33681_c0	527	427.8	4075.09	68.87	54.62
comp28773_c0_seq1	comp28773_c0	296	196.8	1873	68.81	100
comp30468_c0_seq1	comp30468_c0	336	236.8	2235.1	68.25	73.33
comp35511_c0_seq1	comp35511_c0	331	231.8	2180	68	100
comp31578_c0_seq1	comp31578_c0	1150	1050.8	9847	67.75	100
comp24647_c0_seq1	comp24647_c0	478	378.8	3533	67.44	100
comp14890_c0_seq1	comp14890_c0	319	219.8	2049	67.4	100
comp35526_c0_seq1	comp35526_c0	453	353.8	3296	67.36	100
comp34389_c0_seq1	comp34389_c0	4641	4541.8	41927	66.75	73.81
comp33561_c0_seq1	comp33561_c0	1146	1046.8	9637	66.56	100
comp31806_c0_seq1	comp31806_c0	557	457.8	4211	66.51	100
comp35648_c0_seq1	comp35648_c0	327	227.8	2082	66.08	100
comp35393_c0_seq8	comp35393_c0	1738	1638.8	14940.6	65.92	8.82
comp35551_c0_seq1	comp35551_c0	249	149.8	1363	65.79	100
comp34210_c0_seq1	comp34210_c0	1435	1335.8	12075	65.36	100
comp28261_c0_seq1	comp28261_c0	469	369.8	3335	65.21	100
comp15032_c0_seq1	comp15032_c0	479	379.8	3425	65.2	100
comp31919_c0_seq1	comp31919_c0	379	279.8	2521	65.15	100
comp34964_c1_seq1	comp34964_c1	1590	1490.8	13417.3	65.07	64.3
comp28837_c0_seq1	comp28837_c0	279	179.8	1618	65.06	100
comp14867_c0_seq1	comp14867_c0	452	352.8	3173	65.03	100
comp24263_c0_seq1	comp24263_c0	599	499.8	4490.77	64.97	99.56
comp14883_c0_seq1	comp14883_c0	342	242.8	2180	64.92	100
comp24809_c0_seq1	comp24809_c0	357	257.8	2309	64.76	100
comp14876_c0_seq1	comp14876_c0	536	436.8	3910	64.72	100
comp27971_c0_seq1	comp27971_c0	276	176.8	1581	64.66	100
comp33735_c0_seq2	comp33735_c0	327	227.8	2034.55	64.58	67.34
comp35473_c1_seq1	comp35473_c1	925	825.8	7367	64.5	100
comp35213_c0_seq7	comp35213_c0	254	154.8	1378	64.36	97.95
comp31499_c0_seq1	comp31499_c0	302	202.8	1804	64.32	100
comp35512_c0_seq1	comp35512_c0	433	333.8	2960	64.12	100
comp25438_c0_seq1	comp25438_c0	1042	942.8	8352	64.05	100
comp27548_c0_seq1	comp27548_c0	350	250.8	2215	63.86	100
comp31351_c0_seq1	comp31351_c0	657	557.8	4904	63.57	100
comp35439_c0_seq9	comp35439_c0	625	525.8	4618.21	63.51	15.47
comp32084_c0_seq1	comp32084_c0	641	541.8	4736.6	63.21	29.21
comp31649_c0_seq1	comp31649_c0	942	842.8	7362	63.16	100
comp24907_c0_seq1	comp24907_c0	900	800.8	6994	63.15	100
comp14909_c0_seq1	comp14909_c0	530	430.8	3759	63.09	100
comp14910_c0_seq1	comp14910_c0	861	761.8	6643	63.05	100
comp34329_c0_seq1	comp34329_c0	3120	3020.8	26083	62.43	100
comp34589_c0_seq1	comp34589_c0	1577	1477.8	12726	62.26	100
comp15245_c0_seq1	comp15245_c0	385	285.8	2460.81	62.25	98.5
comp27199_c0_seq1	comp27199_c0	378	278.8	2397	62.16	100
comp31047_c0_seq1	comp31047_c0	305	205.8	1769	62.15	100
comp31415_c0_seq1	comp31415_c0	556	456.8	3926	62.14	100
comp33994_c0_seq1	comp33994_c0	910	810.8	6968	62.14	34.71
comp14889_c0_seq1	comp14889_c0	459	359.8	3086	62.01	100
comp28422_c0_seq1	comp28422_c0	510	410.8	3517	61.9	100
comp28712_c0_seq1	comp28712_c0	431	331.8	2835	61.78	100
comp34966_c0_seq7	comp34966_c0	1328	1228.8	10471.2	61.61	15.15
comp35429_c0_seq11	comp35429_c0	446	346.8	2953	61.57	20.07
comp35442_c1_seq12	comp35442_c1	3046	2946.8	25062	61.49	54.72
comp15200_c0_seq1	comp15200_c0	900	800.8	6786	61.27	100
comp33347_c0_seq1	comp33347_c0	338	238.8	2015	61.01	100
comp25258_c0_seq1	comp25258_c0	747	647.8	5464	60.99	100
comp34518_c0_seq4	comp34518_c0	1545	1445.8	12193.5	60.98	52.97
comp14907_c0_seq1	comp14907_c0	463	363.8	3064	60.9	100
comp34284_c0_seq2	comp34284_c0	881	781.8	6585.35	60.9	45.83
comp28823_c0_seq1	comp28823_c0	540	440.8	3699	60.67	100
comp35535_c0_seq1	comp35535_c0	634	534.8	4473	60.47	100
comp35462_c0_seq4	comp35462_c0	322	222.8	1854.3	60.18	11.06
comp34556_c0_seq1	comp34556_c0	375	275.8	2292.07	60.09	67.79
comp28603_c0_seq1	comp28603_c0	442	342.8	2839	59.88	100
comp35518_c0_seq1	comp35518_c0	445	345.8	2861	59.82	100
comp35730_c0_seq1	comp35730_c0	378	278.8	2305	59.78	100
comp32147_c0_seq2	comp32147_c0	718	618.8	5099.02	59.58	96.05
comp28343_c0_seq2	comp28343_c0	358	258.8	2128.09	59.45	54.08
comp28829_c0_seq1	comp28829_c0	544	444.8	3648	59.3	100
comp30952_c0_seq1	comp30952_c0	518	418.8	3433	59.27	100
comp24770_c0_seq1	comp24770_c0	430	330.8	2708	59.19	100
comp34532_c0_seq2	comp34532_c0	966	866.8	7096	59.19	54.5
comp31427_c0_seq2	comp31427_c0	2957	2857.8	23392.4	59.18	90.15
comp35439_c0_seq6	comp35439_c0	625	525.8	4301.44	59.15	14.41
comp32159_c0_seq1	comp32159_c0	665	565.8	4627	59.13	100
comp35529_c0_seq1	comp35529_c0	666	566.8	4634	59.11	100
comp26654_c0_seq1	comp26654_c0	372	272.8	2228	59.05	100
comp32838_c0_seq1	comp32838_c0	500	400.8	3273	59.04	58.7
comp34941_c0_seq1	comp34941_c0	1141	1041.8	8501.64	59	51.15
comp28638_c0_seq1	comp28638_c0	311	211.8	1720	58.72	100
comp15418_c0_seq1	comp15418_c0	291	191.8	1556	58.66	100
comp31067_c0_seq1	comp31067_c0	376	276.8	2243	58.59	100
comp34966_c0_seq8	comp34966_c0	678	578.8	4678.65	58.44	14.37
comp31594_c0_seq1	comp31594_c0	480	380.8	3077	58.42	100
comp35439_c0_seq1	comp35439_c0	351	251.8	2031.44	58.33	14.21
comp35507_c0_seq1	comp35507_c0	564	464.8	3749	58.32	100
comp14895_c0_seq1	comp14895_c0	930	830.8	6684	58.17	100
comp32251_c0_seq1	comp32251_c0	281	181.8	1462.57	58.17	81.44
comp35510_c0_seq1	comp35510_c0	477	377.8	3039	58.16	100
comp31083_c0_seq2	comp31083_c0	711	611.8	4920.71	58.15	99.1
comp25205_c0_seq1	comp25205_c0	529	429.8	3449	58.02	100
comp31743_c0_seq1	comp31743_c0	1599	1499.8	12025	57.97	100
comp31449_c0_seq3	comp31449_c0	360	260.8	2085	57.8	73.83
comp34966_c0_seq9	comp34966_c0	679	579.8	4635.35	57.8	14.21
comp33219_c0_seq1	comp33219_c0	764	664.8	5311	57.76	100
comp15711_c0_seq1	comp15711_c0	520	420.8	3360	57.73	100
comp28783_c0_seq1	comp28783_c0	406	306.8	2446	57.64	100
comp14901_c0_seq1	comp14901_c0	584	484.8	3863	57.61	100
comp31628_c0_seq1	comp31628_c0	539	439.8	3497	57.49	100
comp35022_c0_seq2	comp35022_c0	1141	1041.8	8279.35	57.46	30.21
comp32929_c0_seq1	comp32929_c0	1487	1387.8	11027	57.45	100
comp31129_c0_seq1	comp31129_c0	932	832.8	6610	57.39	100
comp34925_c0_seq2	comp34925_c0	1212	1112.8	8829	57.37	62.25
comp31139_c0_seq1	comp31139_c0	586	486.8	3861	57.35	100
comp32860_c0_seq1	comp32860_c0	933	833.8	6603	57.26	100
comp35028_c0_seq1	comp35028_c0	1892	1792.8	14199	57.26	55.78
comp31864_c0_seq1	comp31864_c0	398	298.8	2364	57.2	100
comp28686_c0_seq1	comp28686_c0	587	487.8	3858	57.18	100
comp28244_c0_seq1	comp28244_c0	646	546.8	4317	57.08	100
comp34022_c0_seq3	comp34022_c0	890	790.8	6241.67	57.07	75.83
comp14887_c0_seq1	comp14887_c0	807	707.8	5585	57.05	100
comp34937_c0_seq2	comp34937_c0	349	249.8	1971.03	57.05	55.96
comp33267_c0_seq1	comp33267_c0	1776	1676.8	13227	57.03	100
comp28934_c0_seq1	comp28934_c0	626	526.8	4149	56.94	100
comp24972_c1_seq1	comp24972_c1	284	184.8	1455	56.93	100
comp32271_c0_seq1	comp32271_c0	519	419.8	3298	56.8	100
comp14778_c0_seq1	comp14778_c0	504	404.8	3176	56.73	100
comp34597_c0_seq4	comp34597_c0	1579	1479.8	11608.6	56.72	66.72
comp24653_c0_seq1	comp24653_c0	523	423.8	3318	56.61	100
comp28663_c0_seq1	comp28663_c0	914	814.8	6380	56.61	100
comp16138_c0_seq1	comp16138_c0	429	329.8	2580	56.56	100
comp33465_c0_seq1	comp33465_c0	589	489.8	3830	56.54	100
comp31952_c1_seq1	comp31952_c1	541	441.8	3454	56.53	100
comp34261_c0_seq1	comp34261_c0	1614	1514.8	11844	56.53	100
comp34966_c0_seq5	comp34966_c0	1274	1174.8	9180.49	56.5	13.89
comp34031_c0_seq2	comp34031_c0	383	283.8	2216	56.46	28.07
comp34722_c0_seq1	comp34722_c0	514	414.8	3237	56.42	23.11
comp34941_c0_seq2	comp34941_c0	1144	1044.8	8143.36	56.35	48.85
comp28557_c0_seq1	comp28557_c0	279	179.8	1400	56.3	100
comp33502_c0_seq1	comp33502_c0	701	601.8	4683	56.26	100
comp32091_c0_seq2	comp32091_c0	1280	1180.8	9187	56.25	56.4
comp33520_c0_seq2	comp33520_c0	829	729.8	5669	56.16	70.17
comp31420_c0_seq2	comp31420_c0	450	350.8	2724	56.14	52.66
comp31322_c0_seq1	comp31322_c0	1587	1487.8	11534	56.05	100
comp35285_c0_seq3	comp35285_c0	1914	1814.8	14039.3	55.93	24.74
comp24940_c0_seq1	comp24940_c0	691	591.8	4577	55.92	100
comp35056_c1_seq1	comp35056_c1	222	122.8	949	55.88	100
comp31977_c0_seq1	comp31977_c0	1290	1190.8	9195	55.83	100
comp32345_c0_seq1	comp32345_c0	442	342.8	2647	55.83	100
comp14875_c0_seq1	comp14875_c0	416	316.8	2443	55.76	100
comp35439_c0_seq8	comp35439_c0	652	552.8	4263.15	55.76	13.58
comp28460_c0_seq1	comp28460_c0	520	420.8	3241	55.69	100
comp30965_c0_seq1	comp30965_c0	237	137.8	1059	55.57	100
comp31141_c0_seq1	comp31141_c0	393	293.8	2258	55.57	100
comp21200_c0_seq1	comp21200_c0	715	615.8	4724	55.47	100
comp32184_c0_seq1	comp32184_c0	724	624.8	4785	55.37	100
comp24852_c0_seq1	comp24852_c0	896	796.8	6095	55.31	100
comp31325_c0_seq1	comp31325_c0	783	683.8	5229	55.29	100
comp33676_c0_seq1	comp33676_c0	955	855.8	6543	55.28	100
comp15659_c0_seq1	comp15659_c0	813	713.8	5437	55.07	100
comp33681_c0_seq1	comp33681_c0	292	192.8	1467	55.01	43.63
comp24835_c0_seq1	comp24835_c0	1777	1677.8	12746	54.93	100
comp33649_c0_seq1	comp33649_c0	1180	1080.8	8205	54.89	100
comp14891_c0_seq1	comp14891_c0	660	560.8	4255	54.86	100
comp33510_c0_seq1	comp33510_c0	1136	1036.8	7863	54.83	100
comp34029_c0_seq1	comp34029_c0	1378	1278.8	9691	54.79	100
comp24487_c0_seq1	comp24487_c0	677	577.8	4376	54.76	100
comp32823_c0_seq1	comp32823_c0	881	781.8	5918	54.73	100
comp35073_c0_seq3	comp35073_c0	1056	956.8	7241.92	54.73	18.66
comp35476_c1_seq8	comp35476_c1	2755	2655.8	20072	54.64	48.05
comp30908_c0_seq1	comp30908_c0	839	739.8	5590	54.63	100
comp31039_c0_seq1	comp31039_c0	1087	987.8	7455	54.57	100
comp32131_c0_seq1	comp32131_c0	797	697.8	5261	54.51	100
comp35393_c0_seq5	comp35393_c0	1774	1674.8	12626.9	54.51	7.29
comp34593_c0_seq1	comp34593_c0	1421	1321.8	9955	54.45	100
comp35517_c0_seq1	comp35517_c0	543	443.8	3336	54.35	100
comp33214_c0_seq1	comp33214_c0	2685	2585.8	19426	54.32	100
comp31072_c0_seq1	comp31072_c0	2010	1910.8	14323	54.2	100
comp25462_c1_seq1	comp25462_c1	691	591.8	4427	54.09	100
comp25467_c0_seq1	comp25467_c0	540	440.8	3294	54.03	100
comp25355_c0_seq1	comp25355_c0	1015	915.8	6838	53.99	100
comp24909_c0_seq1	comp24909_c0	2212	2112.8	15757	53.92	100
comp28643_c0_seq1	comp28643_c0	495	395.8	2950	53.89	100
comp31146_c0_seq1	comp31146_c0	478	378.8	2823	53.88	100
comp30913_c0_seq1	comp30913_c0	540	440.8	3281	53.82	100
comp32111_c0_seq1	comp32111_c0	606	506.8	3771	53.8	100
comp32840_c0_seq1	comp32840_c0	707	607.8	4519	53.76	100
comp34031_c0_seq3	comp34031_c0	286	186.8	1388.96	53.76	26.73
comp28243_c0_seq1	comp28243_c0	897	797.8	5930	53.74	100
comp35393_c0_seq3	comp35393_c0	981	881.8	6549.15	53.7	7.18
comp33908_c0_seq4	comp33908_c0	280	180.8	1342	53.67	28.64
comp33044_c0_seq1	comp33044_c0	1948	1848.8	13722	53.66	100
comp34052_c0_seq1	comp34052_c0	1087	987.8	7321	53.59	100
comp28637_c0_seq1	comp28637_c0	227	127.8	947	53.58	100
comp35516_c0_seq1	comp35516_c0	566	466.8	3457	53.55	100
comp32323_c0_seq3	comp32323_c0	633	533.8	3949	53.49	53.89
comp34844_c0_seq1	comp34844_c0	247	147.8	1093	53.47	42.77
comp35073_c0_seq8	comp35073_c0	898	798.8	5906	53.46	18.23
comp34409_c0_seq2	comp34409_c0	1232	1132.8	8370.18	53.42	38.65
comp25317_c0_seq1	comp25317_c0	841	741.8	5480	53.41	100
comp34346_c0_seq1	comp34346_c0	1747	1647.8	12161	53.36	100
comp32124_c0_seq1	comp32124_c0	228	128.8	949	53.27	100
comp32165_c0_seq1	comp32165_c0	696	596.8	4393	53.22	100
comp33056_c0_seq1	comp33056_c0	982	882.8	6491	53.16	100
comp32096_c0_seq1	comp32096_c0	1225	1125.8	8276	53.15	100
comp25462_c2_seq1	comp25462_c2	1184	1084.8	7971	53.13	100
comp33710_c0_seq2	comp33710_c0	3088	2988.8	21934.9	53.06	77.42
comp32051_c0_seq1	comp32051_c0	866	766.8	5626	53.05	99.84
comp32196_c0_seq1	comp32196_c0	654	554.8	4071	53.05	100
comp15849_c0_seq1	comp15849_c0	1105	1005.8	7379	53.04	100
comp23933_c0_seq1	comp23933_c0	494	394.8	2895	53.02	100
comp31161_c0_seq1	comp31161_c0	752	652.8	4783	52.98	100
comp30443_c0_seq1	comp30443_c0	354	254.8	1865	52.92	100
comp35139_c0_seq1	comp35139_c0	974	874.8	6402	52.91	52.2
comp24447_c0_seq1	comp24447_c0	1806	1706.8	12477	52.85	100
comp27091_c0_seq1	comp27091_c0	230	130.8	956	52.85	100
comp31099_c0_seq1	comp31099_c0	736	636.8	4655	52.85	100
comp14964_c0_seq1	comp14964_c0	212	112.8	824	52.82	100
comp24333_c0_seq1	comp24333_c0	398	298.8	2183	52.82	100
comp33374_c0_seq1	comp33374_c0	837	737.8	5390	52.82	100
comp32043_c0_seq1	comp32043_c0	2015	1915.8	13959	52.68	100
comp28317_c0_seq1	comp28317_c0	372	272.8	1986	52.64	100
comp32329_c1_seq1	comp32329_c1	1217	1117.8	8134	52.61	100
comp35521_c0_seq1	comp35521_c0	1157	1057.8	7697	52.61	100
comp28933_c0_seq1	comp28933_c0	243	143.8	1045	52.54	100
comp27764_c0_seq1	comp27764_c0	244	144.8	1052	52.53	100
comp28794_c0_seq1	comp28794_c0	667	567.8	4121	52.48	100
comp35532_c0_seq1	comp35532_c0	408	308.8	2241	52.47	100
comp25196_c0_seq1	comp25196_c0	1283	1183.8	8585	52.43	100
comp15223_c0_seq1	comp15223_c0	862	762.8	5525	52.37	100
comp34154_c0_seq1	comp34154_c0	814	714.8	5177	52.37	100
comp24457_c0_seq1	comp24457_c0	2071	1971.8	14280	52.36	100
comp14865_c0_seq1	comp14865_c0	716	616.8	4464	52.33	100
comp34068_c0_seq1	comp34068_c0	1966	1866.8	13506	52.31	100
comp31656_c0_seq2	comp31656_c0	1914	1814.8	13125.4	52.29	96.16
comp34559_c0_seq5	comp34559_c0	643	543.8	3932.12	52.28	23.5
comp26001_c0_seq1	comp26001_c0	219	119.8	866	52.27	100
comp32889_c0_seq2	comp32889_c0	2345	2245.8	16227.7	52.24	49.36
comp33524_c0_seq2	comp33524_c0	806	706.8	5106.49	52.24	57.74
comp28427_c0_seq1	comp28427_c0	250	150.8	1089	52.21	100
comp30311_c0_seq1	comp30311_c0	332	232.8	1681	52.21	100
comp34039_c0_seq1	comp34039_c0	1271	1171.8	8460	52.2	100
comp27670_c0_seq1	comp27670_c0	248	148.8	1074	52.19	100
comp33588_c0_seq1	comp33588_c0	1501	1401.8	10114	52.17	100
comp34413_c0_seq1	comp34413_c0	223	123.8	893	52.15	58.99
comp34401_c0_seq1	comp34401_c0	229	129.8	936	52.14	100
comp34923_c2_seq5	comp34923_c2	232	132.8	956.66	52.09	40.21
comp28188_c0_seq1	comp28188_c0	249	149.8	1079	52.08	100
comp35525_c0_seq1	comp35525_c0	1019	919.8	6617	52.01	100
comp28359_c0_seq1	comp28359_c0	249	149.8	1077	51.98	100
comp28720_c0_seq1	comp28720_c0	716	616.8	4428	51.91	100
comp33250_c1_seq1	comp33250_c1	589	489.8	3516	51.9	100
comp34723_c0_seq4	comp34723_c0	257	157.8	1132	51.87	19.49
comp35540_c0_seq1	comp35540_c0	689	589.8	4227	51.82	100
comp31290_c0_seq1	comp31290_c0	216	116.8	837	51.81	100
comp26769_c0_seq1	comp26769_c0	245	145.8	1043	51.72	100
comp33705_c0_seq1	comp33705_c0	3073	2973.8	21270	51.71	100
comp35051_c0_seq1	comp35051_c0	1137	1037.8	7422	51.71	100
comp25509_c0_seq1	comp25509_c0	246	146.8	1049	51.67	100
comp35306_c0_seq1	comp35306_c0	1061	961.8	6874	51.67	59.68
comp15112_c0_seq1	comp15112_c0	248	148.8	1063	51.65	100
comp30905_c0_seq1	comp30905_c0	535	435.8	3113	51.65	100
comp28216_c0_seq1	comp28216_c0	481	381.8	2726.8	51.64	56.51
comp28788_c0_seq1	comp28788_c0	423	323.8	2312	51.63	100
comp34976_c0_seq1	comp34976_c0	2666	2566.8	18330	51.63	100
comp30974_c0_seq1	comp30974_c0	1241	1141.8	8152	51.62	100
comp33949_c0_seq1	comp33949_c0	1767	1667.8	11907	51.62	100
comp31042_c0_seq1	comp31042_c0	1729	1629.8	11628	51.59	100
comp14878_c0_seq1	comp14878_c0	695	595.8	4250	51.58	100
comp27340_c0_seq1	comp27340_c0	246	146.8	1047	51.57	100
comp26034_c0_seq1	comp26034_c0	247	147.8	1054	51.56	100
comp30183_c0_seq1	comp30183_c0	249	149.8	1068	51.55	100
comp27204_c0_seq1	comp27204_c0	252	152.8	1089	51.53	100
comp26588_c0_seq1	comp26588_c0	245	145.8	1039	51.52	100
comp33729_c0_seq1	comp33729_c0	2349	2249.8	16031	51.52	100
comp35889_c0_seq1	comp35889_c0	246	146.8	1046	51.52	100
comp31660_c0_seq1	comp31660_c0	779	679.8	4842.18	51.5	51.89
comp15082_c0_seq1	comp15082_c0	251	151.8	1081	51.49	100
comp31372_c0_seq1	comp31372_c0	547	447.8	3189	51.49	100
comp14893_c0_seq1	comp14893_c0	612	512.8	3651	51.48	100
comp30215_c0_seq1	comp30215_c0	252	152.8	1088	51.48	100
comp32878_c0_seq1	comp32878_c0	2831	2731.8	19452	51.48	100
comp14872_c0_seq1	comp14872_c0	920	820.8	5842	51.46	100
comp35476_c1_seq4	comp35476_c1	325	225.8	1606.98	51.46	45.25
comp14598_c0_seq1	comp14598_c0	240	140.8	1002	51.45	100
comp32057_c0_seq1	comp32057_c0	251	151.8	1080	51.44	100
comp34723_c0_seq3	comp34723_c0	434	334.8	2382	51.44	19.33
comp28836_c0_seq1	comp28836_c0	244	144.8	1030	51.43	100
comp28890_c0_seq1	comp28890_c0	244	144.8	1030	51.43	100
comp15185_c0_seq1	comp15185_c0	203	103.8	738	51.41	100
comp27047_c0_seq1	comp27047_c0	247	147.8	1051	51.41	100
comp31002_c0_seq1	comp31002_c0	788	688.8	4898	51.41	100
comp32290_c0_seq1	comp32290_c0	539	439.8	3126	51.39	100
comp14916_c0_seq1	comp14916_c0	246	146.8	1043	51.37	100
comp30272_c0_seq1	comp30272_c0	255	155.8	1107	51.37	100
comp33727_c0_seq1	comp33727_c0	1496	1396.8	9925	51.37	100
comp15270_c0_seq1	comp15270_c0	238	138.8	986	51.36	100
comp14820_c0_seq1	comp14820_c0	250	150.8	1071	51.35	100
comp15004_c0_seq1	comp15004_c0	251	151.8	1078	51.35	100
comp28289_c0_seq1	comp28289_c0	253	153.8	1092	51.34	100
comp28439_c0_seq1	comp28439_c0	253	153.8	1092	51.34	100
comp33556_c0_seq1	comp33556_c0	1006	906.8	6439	51.34	100
comp27431_c0_seq1	comp27431_c0	249	149.8	1063	51.31	100
comp27608_c0_seq1	comp27608_c0	248	148.8	1056	51.31	100
comp32104_c0_seq1	comp32104_c0	998	898.8	6377	51.3	100
comp14732_c0_seq1	comp14732_c0	253	153.8	1091	51.29	100
comp35328_c0_seq1	comp35328_c0	242	142.8	1013	51.29	79.5
comp33688_c0_seq2	comp33688_c0	1065	965.8	6850	51.28	96.07
comp28805_c0_seq1	comp28805_c0	249	149.8	1062	51.26	100
comp30594_c0_seq1	comp30594_c0	473	373.8	2650	51.26	100
comp35976_c0_seq1	comp35976_c0	249	149.8	1062	51.26	100
comp35716_c0_seq1	comp35716_c0	251	151.8	1076	51.25	100
comp26212_c0_seq1	comp26212_c0	256	156.8	1111	51.23	100
comp32628_c0_seq1	comp32628_c0	351	251.8	1784	51.23	100
comp34226_c0_seq4	comp34226_c0	247	147.8	1047	51.22	99.42
comp15052_c0_seq1	comp15052_c0	248	148.8	1054	51.21	100
comp33661_c0_seq1	comp33661_c0	2172	2072.8	14680	51.21	100
comp35925_c0_seq1	comp35925_c0	249	149.8	1061	51.21	100
comp30244_c0_seq1	comp30244_c0	254	154.8	1096	51.19	100
comp28370_c0_seq1	comp28370_c0	246	146.8	1039	51.17	100
comp14587_c0_seq1	comp14587_c0	250	150.8	1067	51.16	100
comp35408_c0_seq4	comp35408_c0	429	329.8	2332.58	51.14	11.72
comp28058_c0_seq1	comp28058_c0	247	147.8	1045	51.12	100
comp14851_c0_seq1	comp14851_c0	253	153.8	1087	51.1	100
comp15025_c0_seq1	comp15025_c0	253	153.8	1087	51.1	100
comp28730_c0_seq1	comp28730_c0	246	146.8	1037	51.08	100
comp34024_c0_seq1	comp34024_c0	1086	986.8	6971	51.08	100
comp35515_c0_seq1	comp35515_c0	430	330.8	2337	51.08	100
comp32348_c0_seq1	comp32348_c0	248	148.8	1051	51.07	100
comp15101_c0_seq1	comp15101_c0	252	152.8	1079	51.06	100
comp25004_c0_seq5	comp25004_c0	252	152.8	1078.63	51.04	99.58
comp34748_c0_seq1	comp34748_c0	1612	1512.8	10679	51.04	100
comp25045_c0_seq1	comp25045_c0	233	133.8	944	51.01	100
comp36163_c0_seq1	comp36163_c0	234	134.8	951	51.01	100
comp35737_c0_seq1	comp35737_c0	257	157.8	1113	51	100
comp33539_c0_seq1	comp33539_c0	928	828.8	5844	50.98	100
comp14661_c0_seq1	comp14661_c0	253	153.8	1084	50.96	100
comp15123_c0_seq1	comp15123_c0	253	153.8	1084	50.96	100
comp15141_c0_seq1	comp15141_c0	251	151.8	1070	50.96	100
comp26633_c0_seq1	comp26633_c0	251	151.8	1070	50.96	100
comp35918_c0_seq1	comp35918_c0	254	154.8	1091	50.96	100
comp33159_c0_seq4	comp33159_c0	241	141.8	999	50.94	98.67
comp14978_c0_seq1	comp14978_c0	252	152.8	1076	50.92	100
comp30352_c0_seq1	comp30352_c0	249	149.8	1055	50.92	100
comp14760_c0_seq1	comp14760_c0	253	153.8	1083	50.91	100
comp33417_c0_seq1	comp33417_c0	570	470.8	3315	50.91	100
comp35811_c0_seq1	comp35811_c0	256	156.8	1104	50.91	100
comp35732_c0_seq1	comp35732_c0	215	115.8	815	50.89	100
comp32084_c0_seq2	comp32084_c0	318	218.8	1539.59	50.88	23.51
comp14576_c0_seq1	comp14576_c0	248	148.8	1047	50.87	100
comp26195_c0_seq1	comp26195_c0	251	151.8	1068	50.87	100
comp27652_c0_seq1	comp27652_c0	224	124.8	878	50.87	100
comp14569_c0_seq1	comp14569_c0	257	157.8	1110	50.86	100
comp26196_c0_seq1	comp26196_c0	435	335.8	2362	50.86	100
comp28900_c0_seq1	comp28900_c0	257	157.8	1110	50.86	100
comp35024_c0_seq1	comp35024_c0	1350	1250.8	8799	50.86	100
comp32242_c0_seq1	comp32242_c0	2746	2646.8	18614	50.85	100
comp35303_c0_seq1	comp35303_c0	1408	1308.8	9204.75	50.85	39.16
comp15105_c0_seq1	comp15105_c0	253	153.8	1081	50.82	100
comp15110_c0_seq1	comp15110_c0	255	155.8	1095	50.82	100
comp23970_c0_seq1	comp23970_c0	253	153.8	1081	50.82	100
comp25673_c0_seq1	comp25673_c0	390	290.8	2044	50.82	100
comp28168_c0_seq1	comp28168_c0	253	153.8	1081	50.82	100
comp28681_c0_seq1	comp28681_c0	1605	1505.8	10580	50.8	100
comp32328_c0_seq1	comp32328_c0	937	837.8	5886	50.8	100
comp35073_c0_seq10	comp35073_c0	1191	1091.8	7671	50.8	17.32
comp26389_c0_seq1	comp26389_c0	248	148.8	1045	50.78	100
comp14566_c0_seq1	comp14566_c0	256	156.8	1101	50.77	100
comp30700_c0_seq1	comp30700_c0	254	154.8	1087	50.77	100
comp31590_c0_seq2	comp31590_c0	253	153.8	1080	50.77	60.56
comp35780_c0_seq1	comp35780_c0	254	154.8	1087	50.77	100
comp35959_c0_seq1	comp35959_c0	252	152.8	1073	50.77	100
comp34328_c0_seq2	comp34328_c0	775	675.8	4743.81	50.75	89.86
comp36244_c0_seq1	comp36244_c0	224	124.8	876	50.75	100
comp14787_c0_seq1	comp14787_c0	249	149.8	1051	50.73	100
comp27865_c0_seq1	comp27865_c0	250	150.8	1058	50.73	100
comp25328_c0_seq1	comp25328_c0	511	411.8	2889	50.72	100
comp31118_c0_seq1	comp31118_c0	586	486.8	3415	50.72	100
comp14915_c0_seq1	comp14915_c0	251	151.8	1064	50.68	100
comp26854_c0_seq1	comp26854_c0	241	141.8	994	50.68	100
comp33974_c0_seq1	comp33974_c0	1893	1793.8	12573	50.68	100
comp27237_c0_seq1	comp27237_c0	253	153.8	1077	50.63	100
comp25462_c0_seq1	comp25462_c0	344	244.8	1713	50.59	100
comp34518_c0_seq7	comp34518_c0	1554	1454.8	10179.2	50.59	43.94
comp14625_c0_seq1	comp14625_c0	257	157.8	1104	50.58	100
comp15143_c0_seq1	comp15143_c0	250	150.8	1055	50.58	100
comp15164_c0_seq1	comp15164_c0	256	156.8	1097	50.58	100
comp28266_c0_seq1	comp28266_c0	251	151.8	1062	50.58	100
comp28902_c0_seq1	comp28902_c0	733	633.8	4434	50.58	100
comp24805_c0_seq1	comp24805_c0	1371	1271.8	8894	50.56	100
comp31096_c0_seq1	comp31096_c0	296	196.8	1376	50.55	100
comp14704_c0_seq1	comp14704_c0	256	156.8	1096	50.54	100
comp14718_c0_seq1	comp14718_c0	251	151.8	1061	50.54	100
comp15171_c0_seq1	comp15171_c0	251	151.8	1061	50.54	100
comp30603_c0_seq1	comp30603_c0	252	152.8	1068	50.54	100
comp33908_c0_seq1	comp33908_c0	248	148.8	1040	50.53	26.96
comp34666_c0_seq1	comp34666_c0	1127	1027.8	7181	50.52	88.31
comp36340_c0_seq1	comp36340_c0	224	124.8	872	50.52	100
comp14816_c0_seq1	comp14816_c0	257	157.8	1102	50.49	100
comp25557_c0_seq1	comp25557_c0	251	151.8	1060	50.49	100
comp26913_c0_seq1	comp26913_c0	253	153.8	1074	50.49	100
comp27509_c0_seq1	comp27509_c0	249	149.8	1046	50.49	100
comp31145_c0_seq1	comp31145_c0	252	152.8	1067	50.49	100
comp33716_c0_seq4	comp33716_c0	257	157.8	1102	50.49	99.19
comp35155_c0_seq2	comp35155_c0	996	896.8	6263	50.49	11.46
comp36067_c0_seq1	comp36067_c0	255	155.8	1088	50.49	100
comp31420_c0_seq1	comp31420_c0	1349	1249.8	8726	50.48	47.34
comp14772_c0_seq1	comp14772_c0	224	124.8	871	50.46	100
comp15284_c0_seq1	comp15284_c0	257	157.8	1101	50.45	100
comp26857_c0_seq1	comp26857_c0	258	158.8	1108	50.45	100
comp35989_c0_seq1	comp35989_c0	213	113.8	794	50.45	100
comp25307_c0_seq1	comp25307_c0	901	801.8	5594	50.44	100
comp28740_c0_seq1	comp28740_c0	458	358.8	2503	50.44	100
comp31826_c1_seq1	comp31826_c1	253	153.8	1073	50.44	100
comp14989_c0_seq1	comp14989_c0	253	153.8	1072	50.4	100
comp15174_c0_seq1	comp15174_c0	248	148.8	1037	50.39	100
comp20863_c0_seq1	comp20863_c0	248	148.8	1037	50.39	100
comp28672_c0_seq1	comp28672_c0	241	141.8	988	50.38	100
comp31713_c0_seq1	comp31713_c0	340	240.8	1678	50.38	100
comp28688_c0_seq1	comp28688_c0	261	161.8	1127	50.36	100
comp33248_c0_seq1	comp33248_c0	256	156.8	1092	50.35	83.33
comp36002_c0_seq1	comp36002_c0	254	154.8	1078	50.35	100
comp32230_c0_seq1	comp32230_c0	249	149.8	1043	50.34	100
comp33078_c0_seq1	comp33078_c0	248	148.8	1036	50.34	100
comp34559_c0_seq4	comp34559_c0	978	878.8	6118.68	50.34	22.62
comp34723_c0_seq8	comp34723_c0	1552	1452.8	10114.7	50.34	18.91
comp14691_c0_seq1	comp14691_c0	257	157.8	1098	50.31	100
comp14769_c0_seq1	comp14769_c0	257	157.8	1098	50.31	100
comp35181_c0_seq1	comp35181_c0	2714	2614.8	18195	50.31	100
comp14775_c0_seq1	comp14775_c0	254	154.8	1077	50.3	100
comp15199_c0_seq1	comp15199_c0	253	153.8	1070	50.3	100
comp35687_c0_seq1	comp35687_c0	252	152.8	1063	50.3	100
comp27933_c0_seq1	comp27933_c0	259	159.8	1111	50.27	100
comp27663_c0_seq1	comp27663_c0	254	154.8	1076	50.26	100
comp28758_c0_seq1	comp28758_c0	257	157.8	1097	50.26	100
comp30630_c0_seq1	comp30630_c0	517	417.8	2903	50.24	100
comp32232_c0_seq1	comp32232_c0	423	323.8	2250	50.24	100
comp28826_c0_seq1	comp28826_c0	257	157.8	1096	50.22	100
comp33610_c0_seq1	comp33610_c0	738	638.8	4436.39	50.21	98.07
comp25582_c0_seq1	comp25582_c0	441	341.8	2373	50.2	100
comp28472_c0_seq1	comp28472_c0	250	150.8	1047	50.2	100
comp34381_c0_seq1	comp34381_c0	2609	2509.8	17422.6	50.19	99.52
comp17272_c0_seq1	comp17272_c0	254	154.8	1074	50.16	100
comp31267_c0_seq1	comp31267_c0	221	121.8	845	50.16	100
comp24539_c0_seq1	comp24539_c0	1282	1182.8	8204	50.15	100
comp31696_c0_seq4	comp31696_c0	250	150.8	1045.94	50.15	96.48
comp28797_c0_seq1	comp28797_c0	261	161.8	1122	50.14	100
comp31027_c0_seq1	comp31027_c0	1598	1498.8	10393	50.14	100
comp14619_c0_seq1	comp14619_c0	259	159.8	1108	50.13	100
comp23993_c0_seq1	comp23993_c0	259	159.8	1108	50.13	100
comp27954_c0_seq1	comp27954_c0	258	158.8	1101	50.13	100
comp31387_c0_seq1	comp31387_c0	2041	1941.8	13462	50.13	100
comp35097_c0_seq2	comp35097_c0	255	155.8	1080.05	50.12	64.43
comp14951_c0_seq1	comp14951_c0	262	162.8	1128	50.1	100
comp31413_c0_seq1	comp31413_c0	1112	1012.8	7018	50.1	100
comp35701_c0_seq1	comp35701_c0	264	164.8	1142	50.1	100
comp28343_c0_seq3	comp28343_c0	261	161.8	1121	50.09	45.57
comp27028_c0_seq1	comp27028_c0	257	157.8	1093	50.08	100
comp36079_c0_seq1	comp36079_c0	254	154.8	1072	50.07	100
comp33138_c0_seq1	comp33138_c0	330	230.8	1598.05	50.06	77.41
comp23900_c0_seq1	comp23900_c0	260	160.8	1113	50.05	100
comp28905_c0_seq1	comp28905_c0	260	160.8	1113	50.05	100
comp33224_c0_seq1	comp33224_c0	1877	1777.8	12307	50.05	100
comp35309_c0_seq1	comp35309_c0	2077	1977.8	13689.6	50.05	17.67
comp28336_c0_seq1	comp28336_c0	258	158.8	1099	50.04	100
comp30755_c0_seq1	comp30755_c0	434	334.8	2317	50.04	100
comp15177_c0_seq1	comp15177_c0	256	156.8	1085	50.03	100
comp28543_c0_seq1	comp28543_c0	254	154.8	1071	50.02	100
comp28800_c0_seq1	comp28800_c0	253	153.8	1064	50.02	100
comp32083_c0_seq2	comp32083_c0	257	157.8	1091.7	50.02	99.52
comp32935_c0_seq1	comp32935_c0	983	883.8	6114	50.02	100
comp35934_c0_seq1	comp35934_c0	254	154.8	1071	50.02	100
comp27263_c0_seq1	comp27263_c0	251	151.8	1050	50.01	100
comp28000_c0_seq1	comp28000_c0	250	150.8	1043	50.01	100
comp31489_c0_seq1	comp31489_c0	453	353.8	2447	50.01	100
comp28386_c0_seq1	comp28386_c0	259	159.8	1105	50	100
comp30366_c0_seq1	comp30366_c0	259	159.8	1105	50	100
comp32202_c0_seq1	comp32202_c0	590	490.8	3394	50	100
comp25499_c0_seq1	comp25499_c0	256	156.8	1084	49.99	100
comp28074_c0_seq1	comp28074_c0	256	156.8	1084	49.99	100
comp33569_c0_seq1	comp33569_c0	1018	918.8	6351	49.98	100
comp14926_c0_seq1	comp14926_c0	264	164.8	1139	49.97	100
comp14996_c0_seq1	comp14996_c0	252	152.8	1056	49.97	100
comp30745_c0_seq1	comp30745_c0	260	160.8	1111	49.96	100
comp14840_c0_seq1	comp14840_c0	259	159.8	1104	49.95	100
comp26216_c0_seq1	comp26216_c0	259	159.8	1104	49.95	100
comp27205_c0_seq1	comp27205_c0	259	159.8	1104	49.95	100
comp15048_c0_seq1	comp15048_c0	265	165.8	1145	49.93	100
comp24048_c0_seq1	comp24048_c0	252	152.8	1055	49.92	100
comp26032_c0_seq1	comp26032_c0	262	162.8	1124	49.92	100
comp14701_c0_seq1	comp14701_c0	262	162.8	1123	49.88	100
comp14914_c0_seq1	comp14914_c0	264	164.8	1137	49.88	100
comp30751_c0_seq1	comp30751_c0	262	162.8	1123	49.88	100
comp28703_c0_seq1	comp28703_c0	259	159.8	1102	49.86	100
comp14672_c0_seq1	comp14672_c0	256	156.8	1081	49.85	100
comp34834_c0_seq2	comp34834_c0	3518	3418.8	23567	49.84	52.23
comp14906_c0_seq1	comp14906_c0	753	653.8	4505	49.82	100
comp14564_c0_seq1	comp14564_c0	257	157.8	1087	49.81	100
comp34881_c0_seq2	comp34881_c0	358	258.8	1783	49.81	62.7
comp35660_c0_seq1	comp35660_c0	256	156.8	1080	49.8	100
comp28247_c0_seq1	comp28247_c0	246	146.8	1011	49.79	100
comp35073_c0_seq1	comp35073_c0	1044	944.8	6505.4	49.78	16.98
comp26566_c0_seq1	comp26566_c0	259	159.8	1100	49.77	100
comp26971_c0_seq1	comp26971_c0	267	167.8	1155	49.77	100
comp30172_c0_seq1	comp30172_c0	242	142.8	983	49.77	100
comp14913_c0_seq1	comp14913_c0	256	156.8	1079	49.75	100
comp35634_c0_seq1	comp35634_c0	263	163.8	1127	49.75	100
comp28297_c0_seq1	comp28297_c0	269	169.8	1168	49.74	100
comp28514_c0_seq1	comp28514_c0	262	162.8	1120	49.74	100
comp28847_c0_seq1	comp28847_c0	254	154.8	1065	49.74	100
comp28849_c0_seq1	comp28849_c0	362	262.8	1808	49.74	100
comp34800_c0_seq3	comp34800_c0	983	883.8	6080.58	49.74	46.53
comp36119_c0_seq1	comp36119_c0	262	162.8	1120	49.74	100
comp27280_c0_seq1	comp27280_c0	260	160.8	1106	49.73	100
comp28771_c0_seq1	comp28771_c0	264	164.8	1133	49.71	100
comp15084_c0_seq1	comp15084_c0	255	155.8	1071	49.7	100
comp18837_c0_seq1	comp18837_c0	263	163.8	1126	49.7	100
comp26549_c0_seq1	comp26549_c0	259	159.8	1098	49.68	100
comp14948_c0_seq1	comp14948_c0	257	157.8	1084	49.67	100
comp35257_c2_seq9	comp35257_c2	257	157.8	1084	49.67	24.78
comp35412_c0_seq8	comp35412_c0	258	158.8	1091	49.67	89
comp35725_c0_seq2	comp35725_c0	242	142.8	981	49.67	50.36
comp15130_c0_seq1	comp15130_c0	256	156.8	1077	49.66	100
comp27388_c0_seq1	comp27388_c0	255	155.8	1070	49.66	100
comp32743_c0_seq1	comp32743_c0	769	669.8	4599	49.64	100
comp14754_c0_seq1	comp14754_c0	266	166.8	1145	49.63	100
comp27272_c0_seq1	comp27272_c0	265	165.8	1138	49.63	100
comp27473_c0_seq1	comp27473_c0	254	154.8	1062	49.6	100
comp14641_c0_seq1	comp14641_c0	252	152.8	1048	49.59	100
comp15078_c0_seq1	comp15078_c0	264	164.8	1130	49.58	100
comp31326_c0_seq1	comp31326_c0	398	298.8	2049	49.58	100
comp14696_c0_seq1	comp14696_c0	248	148.8	1020	49.56	100
comp28738_c0_seq1	comp28738_c0	263	163.8	1122.7	49.56	99.51
comp31760_c0_seq1	comp31760_c0	262	162.8	1116	49.56	100
comp28759_c0_seq1	comp28759_c0	259	159.8	1095	49.54	100
comp34979_c0_seq6	comp34979_c0	203	103.8	711	49.53	41.02
comp35462_c0_seq1	comp35462_c0	337	237.8	1629	49.53	9.11
comp34492_c0_seq1	comp34492_c0	2441	2341.8	16040.5	49.52	98.25
comp14626_c0_seq1	comp14626_c0	260	160.8	1101	49.51	100
comp28757_c0_seq1	comp28757_c0	273	173.8	1190	49.51	100
comp15257_c0_seq1	comp15257_c0	265	165.8	1135	49.5	100
comp25835_c0_seq1	comp25835_c0	266	166.8	1142	49.5	100
comp30268_c0_seq1	comp30268_c0	415	315.8	2162	49.5	100
comp36060_c0_seq1	comp36060_c0	265	165.8	1135	49.5	100
comp36264_c0_seq1	comp36264_c0	259	159.8	1094	49.5	100
comp26681_c0_seq1	comp26681_c0	262	162.8	1114	49.48	100
comp27234_c0_seq1	comp27234_c0	262	162.8	1114	49.48	100
comp25982_c0_seq1	comp25982_c0	261	161.8	1107	49.47	100
comp31097_c0_seq1	comp31097_c0	1701	1601.8	10960	49.47	100
comp14745_c0_seq1	comp14745_c0	228	128.8	881	49.46	100
comp33309_c0_seq1	comp33309_c0	1318	1218.8	8337	49.46	100
comp28419_c0_seq1	comp28419_c0	1661	1561.8	10680.8	49.45	99.55
comp31773_c0_seq1	comp31773_c0	439	339.8	2324	49.45	100
comp33751_c0_seq1	comp33751_c0	1709	1609.8	11011	49.45	100
comp32185_c0_seq1	comp32185_c0	931	831.8	5688	49.44	100
comp20434_c0_seq1	comp20434_c0	256	156.8	1072	49.43	100
comp26571_c0_seq1	comp26571_c0	256	156.8	1072	49.43	100
comp28615_c0_seq1	comp28615_c0	262	162.8	1113	49.43	100
comp24032_c0_seq1	comp24032_c0	261	161.8	1106	49.42	100
comp25634_c0_seq1	comp25634_c0	260	160.8	1099	49.42	100
comp28157_c1_seq1	comp28157_c1	261	161.8	1106	49.42	100
comp33544_c0_seq1	comp33544_c0	1439	1339.8	9157	49.42	100
comp34532_c0_seq3	comp34532_c0	1022	922.8	6307	49.42	45.5
comp35692_c0_seq1	comp35692_c0	266	166.8	1140	49.42	100
comp14968_c0_seq1	comp14968_c0	259	159.8	1092	49.41	100
comp33018_c0_seq1	comp33018_c0	1278	1178.8	8055	49.41	100
comp14868_c0_seq1	comp14868_c0	1150	1050.8	7180	49.4	100
comp15102_c0_seq1	comp15102_c0	274	174.8	1194	49.39	100
comp32322_c0_seq1	comp32322_c0	263	163.8	1119	49.39	100
comp35442_c1_seq9	comp35442_c1	4006	3906.8	26684.9	49.39	43.95
comp25553_c0_seq1	comp25553_c0	261	161.8	1105	49.38	100
comp30258_c0_seq1	comp30258_c0	250	150.8	1030	49.38	100
comp34244_c0_seq3	comp34244_c0	265	165.8	1132	49.37	88.73
comp28325_c0_seq1	comp28325_c0	253	153.8	1050	49.36	100
comp31319_c0_seq1	comp31319_c0	258	158.8	1084	49.36	100
comp34873_c0_seq1	comp34873_c0	1775	1675.8	11437	49.35	100
comp35764_c0_seq1	comp35764_c0	257	157.8	1077	49.35	100
comp14687_c0_seq1	comp14687_c0	255	155.8	1063	49.33	100
comp15293_c0_seq1	comp15293_c0	258	158.8	1083	49.31	100
comp17239_c0_seq1	comp17239_c0	262	162.8	1110	49.3	100
comp33400_c0_seq1	comp33400_c0	860	760.8	5187	49.29	100
comp34352_c0_seq2	comp34352_c0	523	423.8	2889	49.29	50.72
comp35638_c0_seq1	comp35638_c0	267	167.8	1144	49.29	100
comp26615_c0_seq1	comp26615_c0	265	165.8	1130	49.28	100
comp21897_c0_seq1	comp21897_c0	264	164.8	1123	49.27	100
comp26282_c0_seq1	comp26282_c0	264	164.8	1123	49.27	100
comp30743_c0_seq1	comp30743_c0	268	168.8	1150	49.26	100
comp34353_c0_seq1	comp34353_c0	1657	1557.8	10614	49.26	100
comp14616_c0_seq1	comp14616_c0	267	167.8	1143	49.25	100
comp14807_c0_seq1	comp14807_c0	266	166.8	1136	49.24	100
comp14811_c0_seq1	comp14811_c0	201	101.8	693	49.22	100
comp26582_c0_seq1	comp26582_c0	268	168.8	1149	49.22	100
comp35014_c0_seq7	comp35014_c0	545	445.8	3034	49.21	35.65
comp26996_c0_seq1	comp26996_c0	261	161.8	1101	49.2	100
comp34288_c0_seq1	comp34288_c0	1223	1123.8	7647	49.2	100
comp28864_c0_seq1	comp28864_c0	259	159.8	1087	49.18	100
comp32785_c0_seq1	comp32785_c0	1594	1494.8	10168	49.18	100
comp35689_c0_seq1	comp35689_c0	264	164.8	1121	49.18	100
comp14987_c0_seq1	comp14987_c0	263	163.8	1114	49.17	100
comp27986_c0_seq1	comp27986_c0	268	168.8	1148	49.17	100
comp31903_c0_seq1	comp31903_c0	263	163.8	1114	49.17	100
comp30291_c0_seq1	comp30291_c0	257	157.8	1073	49.16	100
comp33591_c0_seq1	comp33591_c0	2071	1971.8	13406	49.16	100
comp33657_c0_seq1	comp33657_c0	1465	1365.8	9287	49.16	100
comp15073_c0_seq1	comp15073_c0	260	160.8	1093	49.15	100
comp34705_c0_seq1	comp34705_c0	2031	1931.8	13132	49.15	100
comp28652_c0_seq1	comp28652_c0	930	830.8	5647	49.14	100
comp14922_c0_seq1	comp14922_c0	263	163.8	1113	49.13	100
comp28734_c0_seq1	comp28734_c0	1109	1009.8	6860	49.12	100
comp28827_c0_seq1	comp28827_c0	266	166.8	1133	49.11	100
comp32444_c0_seq1	comp32444_c0	261	161.8	1099	49.11	100
comp33658_c0_seq1	comp33658_c0	438	338.8	2301	49.11	100
comp26731_c0_seq1	comp26731_c0	259	159.8	1085	49.09	100
comp27452_c0_seq1	comp27452_c0	254	154.8	1051	49.09	100
comp26968_c0_seq1	comp26968_c0	272	172.8	1173	49.08	100
comp15056_c0_seq1	comp15056_c0	261	161.8	1098	49.07	100
comp27965_c0_seq1	comp27965_c0	252	152.8	1037	49.07	100
comp14738_c0_seq1	comp14738_c0	270	170.8	1159	49.06	100
comp35360_c0_seq30	comp35360_c0	262	162.8	1104	49.03	96.59
comp26618_c0_seq1	comp26618_c0	252	152.8	1036	49.02	100
comp14719_c0_seq1	comp14719_c0	259	159.8	1083	49	100
comp14813_c0_seq1	comp14813_c0	263	163.8	1110	49	100
comp31664_c0_seq1	comp31664_c0	994	894.8	6064	49	100
comp14994_c0_seq1	comp14994_c0	271	171.8	1164	48.99	100
comp35683_c0_seq1	comp35683_c0	258	158.8	1076	48.99	100
comp27327_c0_seq1	comp27327_c0	261	161.8	1096	48.98	100
comp27955_c0_seq1	comp27955_c0	243	143.8	974	48.97	100
comp28508_c0_seq1	comp28508_c0	264	164.8	1116	48.96	100
comp35725_c0_seq1	comp35725_c0	242	142.8	967	48.96	49.64
comp25218_c0_seq1	comp25218_c0	1416	1316.8	8913	48.94	100
comp28414_c0_seq1	comp28414_c0	253	153.8	1041	48.94	100
comp14583_c0_seq1	comp14583_c0	269	169.8	1149	48.93	100
comp25686_c0_seq1	comp25686_c0	261	161.8	1095	48.93	100
comp30720_c0_seq2	comp30720_c0	265	165.8	1122	48.93	100
comp17829_c0_seq1	comp17829_c0	226	126.8	858	48.92	100
comp25790_c0_seq1	comp25790_c0	260	160.8	1088	48.92	100
comp28867_c0_seq1	comp28867_c0	1809	1709.8	11569	48.92	100
comp14949_c0_seq1	comp14949_c0	263	163.8	1108	48.91	100
comp15113_c0_seq1	comp15113_c0	267	167.8	1135	48.91	100
comp28349_c0_seq1	comp28349_c0	262	162.8	1101	48.9	100
comp28382_c0_seq1	comp28382_c0	266	166.8	1128	48.9	100
comp34184_c0_seq1	comp34184_c0	2469	2369.8	16026	48.9	100
comp25984_c0_seq1	comp25984_c0	260	160.8	1087	48.88	100
comp27251_c0_seq1	comp27251_c0	269	169.8	1148	48.88	100
comp14656_c0_seq1	comp14656_c0	264	164.8	1114	48.87	100
comp15118_c0_seq1	comp15118_c0	272	172.8	1168	48.87	100
comp30542_c0_seq1	comp30542_c0	268	168.8	1141	48.87	100
comp14699_c0_seq1	comp14699_c0	270	170.8	1154	48.85	100
comp15136_c0_seq1	comp15136_c0	245	145.8	985	48.85	100
comp28308_c0_seq1	comp28308_c0	266	166.8	1127	48.85	100
comp36036_c0_seq1	comp36036_c0	262	162.8	1100	48.85	100
comp28217_c0_seq1	comp28217_c0	265	165.8	1120	48.84	100
comp28400_c0_seq1	comp28400_c0	257	157.8	1066	48.84	100
comp27249_c0_seq1	comp27249_c0	268	168.8	1140	48.83	100
comp14825_c0_seq1	comp14825_c0	263	163.8	1106	48.82	100
comp31538_c0_seq1	comp31538_c0	2243	2143.8	14475	48.82	100
comp35708_c0_seq1	comp35708_c0	267	167.8	1133	48.82	100
comp27851_c0_seq1	comp27851_c0	265	165.8	1119	48.8	100
comp30198_c0_seq2	comp30198_c0	271	171.8	1159.5	48.8	99.45
comp35182_c0_seq5	comp35182_c0	265	165.8	1119	48.8	30.14
comp15022_c0_seq1	comp15022_c0	264	164.8	1112	48.79	100
comp17420_c0_seq1	comp17420_c0	272	172.8	1166	48.79	100
comp28548_c0_seq1	comp28548_c0	263	163.8	1105	48.78	100
comp31092_c0_seq1	comp31092_c0	279	179.8	1213	48.78	100
comp35000_c0_seq12	comp35000_c0	227	127.8	862	48.77	48.97
comp28925_c0_seq1	comp28925_c0	292	192.8	1300	48.75	100
comp14597_c0_seq1	comp14597_c0	264	164.8	1111	48.74	100
comp33961_c0_seq3	comp33961_c0	260	160.8	1084	48.74	100
comp15021_c0_seq1	comp15021_c0	274	174.8	1178	48.73	100
comp35834_c0_seq1	comp35834_c0	267	167.8	1131	48.73	100
comp36083_c0_seq1	comp36083_c0	274	174.8	1178	48.73	100
comp34000_c0_seq1	comp34000_c0	998	898.8	6056	48.72	100
comp34371_c1_seq1	comp34371_c1	261	161.8	1090	48.71	99.4
comp14954_c0_seq1	comp14954_c0	266	166.8	1123	48.68	100
comp28501_c0_seq1	comp28501_c0	270	170.8	1150	48.68	100
comp34787_c0_seq2	comp34787_c0	265	165.8	1116	48.67	63.49
comp15011_c0_seq1	comp15011_c0	268	168.8	1136	48.66	100
comp15122_c0_seq1	comp15122_c0	261	161.8	1089	48.66	100
comp33064_c0_seq2	comp33064_c0	312	212.8	1432	48.66	100
comp34866_c0_seq1	comp34866_c0	1087	987.8	6648	48.66	100
comp14958_c0_seq1	comp14958_c0	267	167.8	1129	48.65	100
comp34723_c0_seq2	comp34723_c0	238	138.8	934	48.65	18.28
comp35694_c0_seq1	comp35694_c0	267	167.8	1129	48.65	100
comp26512_c0_seq1	comp26512_c0	266	166.8	1122	48.64	100
comp27973_c0_seq1	comp27973_c0	266	166.8	1122	48.64	100
comp35815_c0_seq1	comp35815_c0	237	137.8	927	48.64	100
comp15146_c0_seq1	comp15146_c0	273	173.8	1169	48.63	100
comp35071_c0_seq1	comp35071_c0	2043	1943.8	13074	48.63	100
comp15043_c0_seq1	comp15043_c0	272	172.8	1162	48.62	100
comp28897_c0_seq1	comp28897_c0	271	171.8	1155	48.61	100
comp31265_c0_seq1	comp31265_c0	271	171.8	1155	48.61	100
comp32794_c0_seq2	comp32794_c0	253	153.8	1034	48.61	100
comp14882_c0_seq1	comp14882_c0	396	296.8	1995	48.6	100
comp15068_c0_seq1	comp15068_c0	276	176.8	1188	48.58	100
comp33530_c0_seq1	comp33530_c0	723	623.8	4191	48.58	100
comp30287_c0_seq1	comp30287_c0	271	171.8	1154	48.57	100
comp31433_c0_seq1	comp31433_c0	430	330.8	2222	48.57	100
comp27339_c0_seq1	comp27339_c0	267	167.8	1127	48.56	100
comp35373_c0_seq3	comp35373_c0	274	174.8	1174	48.56	31.9
comp23931_c0_seq1	comp23931_c0	270	170.8	1147	48.55	100
comp32738_c0_seq1	comp32738_c0	740	640.8	4303	48.55	100
comp14634_c0_seq1	comp14634_c0	265	165.8	1113	48.54	100
comp14827_c0_seq1	comp14827_c0	272	172.8	1160	48.54	100
comp15057_c0_seq1	comp15057_c0	230	130.8	878	48.53	100
comp26832_c0_seq1	comp26832_c0	271	171.8	1153	48.52	100
comp33500_c0_seq1	comp33500_c0	1355	1255.8	8425	48.51	100
comp35932_c0_seq1	comp35932_c0	270	170.8	1146	48.51	100
comp14677_c0_seq1	comp14677_c0	262	162.8	1092	48.5	100
comp36082_c0_seq1	comp36082_c0	274	174.8	1172	48.48	100
comp34148_c0_seq1	comp34148_c0	1287	1187.8	7962	48.47	100
comp30806_c0_seq1	comp30806_c0	403	303.8	2036	48.46	100
comp35139_c0_seq2	comp35139_c0	1283	1183.8	7934	48.46	47.8
comp14666_c0_seq1	comp14666_c0	275	175.8	1178	48.45	100
comp25252_c0_seq1	comp25252_c0	275	175.8	1178	48.45	100
comp28852_c0_seq1	comp28852_c0	272	172.8	1158	48.45	100
comp35093_c1_seq1	comp35093_c1	1257	1157.8	7759	48.45	100
comp35164_c0_seq1	comp35164_c0	1079	979.8	6566	48.45	100
comp27275_c0_seq1	comp27275_c0	268	168.8	1131	48.44	100
comp28280_c0_seq1	comp28280_c0	271	171.8	1151	48.44	100
comp34923_c2_seq14	comp34923_c2	267	167.8	1124.2	48.44	37.4
comp31480_c0_seq1	comp31480_c0	409	309.8	2075	48.43	100
comp35739_c0_seq1	comp35739_c0	267	167.8	1124	48.43	100
comp14713_c0_seq1	comp14713_c0	253	153.8	1030	48.42	100
comp14804_c0_seq1	comp14804_c0	275	175.8	1177	48.41	100
comp28576_c0_seq1	comp28576_c0	272	172.8	1157	48.41	100
comp28685_c0_seq1	comp28685_c0	271	171.8	1150	48.4	100
comp14829_c0_seq1	comp14829_c0	270	170.8	1143	48.39	100
comp26468_c0_seq1	comp26468_c0	273	173.8	1163	48.38	100
comp35436_c1_seq20	comp35436_c1	1042	942.8	6308	48.38	97.04
comp30842_c0_seq1	comp30842_c0	269	169.8	1136	48.37	100
comp27949_c0_seq1	comp27949_c0	274	174.8	1169	48.35	100
comp35752_c0_seq1	comp35752_c0	268	168.8	1128	48.32	100
comp30721_c0_seq1	comp30721_c0	271	171.8	1148	48.31	100
comp35827_c0_seq1	comp35827_c0	271	171.8	1148	48.31	100
comp36001_c0_seq1	comp36001_c0	271	171.8	1148	48.31	100
comp15062_c0_seq1	comp15062_c0	279	179.8	1201	48.3	100
comp28781_c0_seq1	comp28781_c0	270	170.8	1141	48.3	100
comp35792_c0_seq1	comp35792_c0	264	164.8	1101	48.3	100
comp15170_c0_seq1	comp15170_c0	262	162.8	1087	48.28	100
comp28399_c0_seq1	comp28399_c0	268	168.8	1127	48.27	100
comp30599_c0_seq1	comp30599_c0	277	177.8	1187	48.27	100
comp25306_c0_seq1	comp25306_c0	1212	1112.8	7427	48.26	100
comp30267_c0_seq1	comp30267_c0	279	179.8	1200	48.26	100
comp26063_c0_seq1	comp26063_c0	275	175.8	1173	48.24	100
comp14674_c0_seq1	comp14674_c0	277	177.8	1186	48.23	100
comp28425_c0_seq1	comp28425_c0	268	168.8	1126	48.23	100
comp34820_c0_seq1	comp34820_c0	2697	2597.8	17328	48.23	100
comp33677_c0_seq1	comp33677_c0	266	166.8	1112	48.2	73.85
comp35776_c0_seq1	comp35776_c0	281	181.8	1212	48.2	100
comp16826_c0_seq1	comp16826_c0	271	171.8	1145	48.19	100
comp28537_c0_seq1	comp28537_c0	262	162.8	1085	48.19	100
comp14859_c0_seq1	comp14859_c0	279	179.8	1198	48.18	100
comp28545_c1_seq1	comp28545_c1	252	152.8	1018	48.17	100
comp34203_c0_seq1	comp34203_c0	2025	1925.8	12831	48.17	100
comp35804_c0_seq1	comp35804_c0	273	173.8	1158	48.17	100
comp31529_c0_seq1	comp31529_c0	272	172.8	1151	48.16	100
comp28099_c0_seq1	comp28099_c0	277	177.8	1184	48.15	100
comp35530_c0_seq1	comp35530_c0	798	698.8	4654	48.15	100
comp35967_c0_seq1	comp35967_c0	279	179.8	1197	48.14	100
comp32694_c0_seq1	comp32694_c0	1767	1667.8	11101	48.13	100
comp35247_c0_seq2	comp35247_c0	2668	2568.8	17099.5	48.13	97.47
comp24713_c0_seq1	comp24713_c0	269	169.8	1130	48.12	100
comp28258_c0_seq1	comp28258_c0	252	152.8	1017	48.12	100
comp35563_c0_seq1	comp35563_c0	272	172.8	1150	48.12	100
comp26704_c0_seq1	comp26704_c0	277	177.8	1183	48.11	100
comp27202_c0_seq1	comp27202_c0	277	177.8	1183	48.11	100
comp28135_c0_seq1	comp28135_c0	280	180.8	1203	48.11	100
comp27990_c0_seq1	comp27990_c0	282	182.8	1216	48.1	100
comp14611_c0_seq1	comp14611_c0	267	167.8	1116	48.09	100
comp31740_c0_seq1	comp31740_c0	279	179.8	1196	48.09	100
comp35838_c0_seq1	comp35838_c0	273	173.8	1156	48.09	100
comp23894_c0_seq1	comp23894_c0	275	175.8	1169	48.08	100
comp34251_c0_seq1	comp34251_c0	1746	1646.8	10947	48.06	100
comp35393_c0_seq10	comp35393_c0	1762	1662.8	11052.2	48.06	6.43
comp30686_c0_seq1	comp30686_c0	279	179.8	1195	48.05	100
comp14753_c0_seq1	comp14753_c0	261	161.8	1075	48.04	100
comp26961_c0_seq1	comp26961_c0	264	164.8	1095	48.04	100
comp35596_c0_seq1	comp35596_c0	280	180.8	1201	48.03	100
comp28731_c0_seq1	comp28731_c0	274	174.8	1161	48.02	100
comp35155_c0_seq6	comp35155_c0	221	121.8	809	48.02	10.89
comp25628_c0_seq1	comp25628_c0	265	165.8	1101	48.01	100
comp35872_c0_seq1	comp35872_c0	276	176.8	1174	48.01	100
comp28698_c0_seq1	comp28698_c0	278	178.8	1187	48	100
comp34864_c0_seq1	comp34864_c0	911	811.8	5389	48	100
comp25770_c0_seq1	comp25770_c0	266	166.8	1107	47.99	100
comp28785_c0_seq1	comp28785_c0	277	177.8	1180	47.99	100
comp30220_c0_seq1	comp30220_c0	394	294.8	1956	47.97	100
comp31128_c0_seq1	comp31128_c0	273	173.8	1153	47.97	100
comp32895_c1_seq1	comp32895_c1	279	179.8	1193	47.97	100
comp33254_c0_seq1	comp33254_c0	1610	1510.8	10023	47.97	100
comp33357_c0_seq1	comp33357_c0	435	335.8	2228	47.97	51.09
comp34846_c2_seq3	comp34846_c2	284	184.8	1226	47.97	98.16
comp28569_c0_seq1	comp28569_c0	281	181.8	1206	47.96	100
comp27421_c0_seq1	comp27421_c0	266	166.8	1106	47.94	100
comp32199_c0_seq1	comp32199_c0	849	749.8	4971	47.94	100
comp15606_c0_seq1	comp15606_c0	251	151.8	1006	47.92	100
comp14853_c0_seq1	comp14853_c0	459	359.8	2384	47.91	100
comp15273_c0_seq1	comp15273_c0	277	177.8	1178	47.9	100
comp27223_c0_seq1	comp27223_c0	266	166.8	1105	47.9	100
comp30556_c0_seq1	comp30556_c0	261	161.8	1072	47.9	100
comp30769_c0_seq1	comp30769_c0	282	182.8	1211	47.9	100
comp27233_c0_seq1	comp27233_c0	279	179.8	1191	47.89	100
comp30419_c0_seq1	comp30419_c0	287	187.8	1244	47.89	100
comp30625_c0_seq1	comp30625_c0	236	136.8	906	47.89	100
comp31012_c0_seq1	comp31012_c0	542	442.8	2933	47.89	100
comp32502_c0_seq2	comp32502_c0	265	165.8	1098	47.88	98.35
comp34352_c0_seq1	comp34352_c0	204	104.8	694	47.88	49.28
comp25914_c0_seq1	comp25914_c0	264	164.8	1091	47.87	100
comp33250_c0_seq1	comp33250_c0	665	565.8	3745	47.86	100
comp34021_c0_seq1	comp34021_c0	1204	1104.8	7313	47.86	100
comp28233_c0_seq1	comp28233_c0	271	171.8	1137	47.85	100
comp32889_c0_seq1	comp32889_c0	2336	2236.8	14803.6	47.85	45.21
comp35697_c0_seq1	comp35697_c0	237	137.8	912	47.85	100
comp24287_c0_seq1	comp24287_c0	719	619.8	4101	47.84	100
comp27437_c0_seq1	comp27437_c0	278	178.8	1183	47.84	100
comp26576_c0_seq1	comp26576_c0	202	102.8	680	47.83	100
comp25880_c0_seq1	comp25880_c0	274	174.8	1156	47.82	100
comp27636_c0_seq1	comp27636_c0	269	169.8	1123	47.82	100
comp30672_c0_seq1	comp30672_c0	282	182.8	1209	47.82	100
comp14892_c0_seq1	comp14892_c0	537	437.8	2893	47.78	100
comp28539_c0_seq1	comp28539_c0	283	183.8	1214	47.76	100
comp34217_c1_seq1	comp34217_c1	1634	1534.8	10138	47.76	100
comp28898_c0_seq1	comp28898_c0	277	177.8	1174	47.74	100
comp30762_c0_seq1	comp30762_c0	239	139.8	923	47.74	100
comp28477_c0_seq1	comp28477_c0	271	171.8	1134	47.73	100
comp35620_c0_seq1	comp35620_c0	284	184.8	1220	47.73	100
comp35696_c0_seq1	comp35696_c0	276	176.8	1167	47.73	100
comp28218_c0_seq1	comp28218_c0	286	186.8	1233	47.72	100
comp14582_c0_seq1	comp14582_c0	282	182.8	1206	47.7	100
comp33981_c0_seq3	comp33981_c0	1763	1663.8	10977.7	47.7	97.36
comp30081_c0_seq1	comp30081_c0	273	173.8	1146	47.68	100
comp14654_c0_seq1	comp14654_c0	270	170.8	1126	47.67	100
comp28185_c0_seq1	comp28185_c0	2200	2100.8	13850	47.67	100
comp15069_c0_seq1	comp15069_c0	269	169.8	1119	47.65	100
comp28284_c0_seq1	comp28284_c0	274	174.8	1152	47.65	100
comp28928_c0_seq1	comp28928_c0	279	179.8	1185	47.65	100
comp30740_c0_seq1	comp30740_c0	442	342.8	2259	47.65	100
comp27061_c0_seq1	comp27061_c0	261	161.8	1066	47.64	100
comp28772_c0_seq1	comp28772_c0	278	178.8	1178	47.64	100
comp15150_c0_seq1	comp15150_c0	273	173.8	1145	47.63	100
comp24289_c0_seq1	comp24289_c0	273	173.8	1145	47.63	100
comp25904_c0_seq1	comp25904_c0	280	180.8	1191	47.63	100
comp32247_c0_seq1	comp32247_c0	1037	937.8	6176	47.62	100
comp33938_c0_seq1	comp33938_c0	1703	1603.8	10563	47.62	100
comp14861_c0_seq1	comp14861_c0	279	179.8	1184	47.61	100
comp28611_c0_seq1	comp28611_c0	281	181.8	1197	47.61	100
comp32585_c0_seq1	comp32585_c0	274	174.8	1151	47.61	100
comp34559_c0_seq3	comp34559_c0	741	641.8	4225.88	47.61	21.39
comp34768_c1_seq2	comp34768_c1	287	187.8	1236	47.59	99.2
comp28378_c0_seq1	comp28378_c0	284	184.8	1216	47.58	100
comp31559_c0_seq1	comp31559_c0	265	165.8	1091	47.58	100
comp24003_c0_seq1	comp24003_c0	286	186.8	1229	47.57	100
comp27541_c0_seq1	comp27541_c0	278	178.8	1176	47.56	100
comp30530_c0_seq1	comp30530_c0	257	157.8	1038	47.56	100
comp26370_c0_seq1	comp26370_c0	280	180.8	1189	47.55	100
comp26596_c0_seq1	comp26596_c0	287	187.8	1235	47.55	100
comp32132_c0_seq1	comp32132_c0	1995	1895.8	12468	47.55	100
comp27305_c0_seq1	comp27305_c0	275	175.8	1156	47.54	100
comp32499_c0_seq1	comp32499_c0	449	349.8	2300	47.54	100
comp28406_c0_seq1	comp28406_c0	279	179.8	1182	47.53	100
comp32089_c0_seq1	comp32089_c0	1434	1334.8	8772	47.52	100
comp34824_c1_seq2	comp34824_c1	1956	1856.8	12203.5	47.52	34.41
comp31782_c0_seq1	comp31782_c0	287	187.8	1234	47.51	100
comp15031_c0_seq1	comp15031_c0	275	175.8	1155	47.5	100
comp25947_c0_seq1	comp25947_c0	282	182.8	1201	47.5	100
comp31860_c0_seq1	comp31860_c0	261	161.8	1063	47.5	100
comp34810_c0_seq2	comp34810_c0	262	162.8	1069	47.48	89.83
comp31017_c0_seq1	comp31017_c0	638	538.8	3537	47.46	100
comp31062_c0_seq1	comp31062_c0	1079	979.8	6432	47.46	100
comp31246_c0_seq1	comp31246_c0	277	177.8	1167	47.46	100
comp27755_c0_seq1	comp27755_c0	263	163.8	1075	47.45	100
comp28140_c0_seq1	comp28140_c0	226	126.8	832	47.44	100
comp25615_c0_seq1	comp25615_c0	278	178.8	1173	47.43	100
comp28503_c0_seq1	comp28503_c0	281	181.8	1192	47.41	100
comp28779_c0_seq1	comp28779_c0	285	185.8	1218	47.4	100
comp25793_c0_seq1	comp25793_c0	286	186.8	1224	47.38	100
comp35881_c0_seq1	comp35881_c0	286	186.8	1224	47.38	100
comp14633_c0_seq1	comp14633_c0	288	188.8	1237	47.37	100
comp27834_c0_seq1	comp27834_c0	270	170.8	1119	47.37	100
comp31404_c0_seq1	comp31404_c0	258	158.8	1040	47.35	100
comp33097_c0_seq1	comp33097_c0	317	217.8	1426	47.34	30.7
comp26375_c0_seq1	comp26375_c0	259	159.8	1046	47.33	100
comp34673_c0_seq2	comp34673_c0	812	712.8	4666.45	47.33	66.1
comp35644_c0_seq1	comp35644_c0	288	188.8	1236	47.33	100
comp27380_c0_seq1	comp27380_c0	257	157.8	1032	47.29	100
comp28666_c0_seq1	comp28666_c0	253	153.8	1006	47.29	100
comp15190_c0_seq1	comp15190_c0	282	182.8	1195	47.27	100
comp34757_c0_seq2	comp34757_c0	265	165.8	1084	47.27	100
comp15254_c0_seq1	comp15254_c0	288	188.8	1234	47.26	100
comp32278_c0_seq1	comp32278_c0	286	186.8	1221	47.26	100
comp35840_c0_seq1	comp35840_c0	284	184.8	1208	47.26	100
comp15155_c0_seq1	comp15155_c0	285	185.8	1214	47.24	100
comp35886_c0_seq1	comp35886_c0	287	187.8	1227	47.24	100
comp28320_c0_seq1	comp28320_c0	265	165.8	1083	47.23	100
comp36052_c0_seq1	comp36052_c0	237	137.8	900	47.22	100
comp27134_c0_seq1	comp27134_c0	284	184.8	1206	47.18	100
comp35257_c2_seq13	comp35257_c2	1972	1872.8	12216.4	47.16	23.53
comp25496_c0_seq1	comp25496_c0	284	184.8	1205	47.15	100
comp32129_c0_seq3	comp32129_c0	939	839.8	5475.7	47.14	99.39
comp32830_c0_seq1	comp32830_c0	1169	1069.8	6974	47.13	100
comp25733_c0_seq1	comp25733_c0	436	336.8	2195	47.12	100
comp14900_c0_seq1	comp14900_c0	394	294.8	1921	47.11	100
comp15012_c0_seq1	comp15012_c0	284	184.8	1204	47.11	100
comp35155_c0_seq5	comp35155_c0	585	485.8	3165.24	47.11	10.69
comp27181_c0_seq1	comp27181_c0	289	189.8	1236	47.08	100
comp30526_c0_seq1	comp30526_c0	282	182.8	1190	47.07	100
comp33711_c0_seq1	comp33711_c0	1111	1011.8	6587	47.07	100
comp35977_c0_seq1	comp35977_c0	276	176.8	1151	47.07	100
comp28917_c0_seq1	comp28917_c0	285	185.8	1209	47.05	100
comp34666_c1_seq1	comp34666_c1	208	108.8	708	47.05	100
comp26558_c0_seq1	comp26558_c0	254	154.8	1007	47.03	100
comp26630_c0_seq1	comp26630_c0	258	158.8	1033	47.03	100
comp27474_c0_seq1	comp27474_c0	351	251.8	1638	47.03	100
comp31660_c0_seq3	comp31660_c0	868	768.8	4998.82	47.01	47.37
comp35014_c0_seq6	comp35014_c0	264	164.8	1071.26	47	34.05
comp28437_c0_seq1	comp28437_c0	275	175.8	1142	46.97	100
comp35912_c0_seq1	comp35912_c0	289	189.8	1233	46.97	100
comp30934_c0_seq1	comp30934_c0	249	149.8	973	46.96	100
comp28314_c0_seq1	comp28314_c0	274	174.8	1135	46.95	100
comp28629_c0_seq1	comp28629_c0	288	188.8	1226	46.95	100
comp15167_c0_seq1	comp15167_c0	279	179.8	1167	46.93	100
comp15058_c0_seq1	comp15058_c0	263	163.8	1063	46.92	100
comp14976_c0_seq1	comp14976_c0	295	195.8	1270	46.9	100
comp25989_c0_seq1	comp25989_c0	265	165.8	1075	46.88	100
comp32156_c0_seq1	comp32156_c0	2739	2639.8	17114	46.87	100
comp34554_c0_seq4	comp34554_c0	286	186.8	1211	46.87	54.03
comp28872_c0_seq1	comp28872_c0	274	174.8	1133	46.86	100
comp34274_c0_seq1	comp34274_c0	1275	1175.8	7620	46.86	100
comp15182_c0_seq1	comp15182_c0	288	188.8	1223	46.84	100
comp15187_c0_seq1	comp15187_c0	288	188.8	1223	46.84	100
comp26991_c0_seq1	comp26991_c0	265	165.8	1074	46.84	100
comp30401_c0_seq1	comp30401_c0	294	194.8	1262	46.84	100
comp34168_c0_seq1	comp34168_c0	3565	3465.8	22454	46.84	100
comp15027_c0_seq1	comp15027_c0	282	182.8	1184	46.83	100
comp31600_c0_seq1	comp31600_c0	257	157.8	1022	46.83	100
comp28600_c0_seq1	comp28600_c0	287	187.8	1216	46.82	100
comp33276_c0_seq2	comp33276_c0	281	181.8	1177.25	46.82	99.5
comp15135_c0_seq1	comp15135_c0	285	185.8	1203	46.81	100
comp27583_c0_seq1	comp27583_c0	259	159.8	1034	46.78	100
comp34578_c0_seq1	comp34578_c0	793	693.8	4489	46.78	35.42
comp32630_c0_seq3	comp32630_c0	281	181.8	1175.97	46.77	75.19
comp35429_c0_seq1	comp35429_c0	1055	955.8	6182.41	46.77	15.25
comp14743_c0_seq1	comp14743_c0	288	188.8	1221	46.76	100
comp23922_c0_seq1	comp23922_c0	288	188.8	1221	46.76	100
comp15175_c0_seq1	comp15175_c0	285	185.8	1201	46.74	100
comp35659_c0_seq1	comp35659_c0	289	189.8	1227	46.74	100
comp28728_c0_seq1	comp28728_c0	283	183.8	1188	46.73	100
comp35469_c0_seq1	comp35469_c0	5150	5050.8	32634.3	46.72	62.11
comp33450_c0_seq1	comp33450_c0	645	545.8	3525.46	46.7	80.17
comp26816_c0_seq1	comp26816_c0	288	188.8	1219	46.68	100
comp22069_c0_seq1	comp22069_c0	291	191.8	1238	46.67	100
comp32320_c0_seq1	comp32320_c0	296	196.8	1270	46.66	100
comp28203_c0_seq1	comp28203_c0	259	159.8	1031	46.65	100
comp28426_c0_seq1	comp28426_c0	255	155.8	1005	46.64	100
comp30752_c0_seq1	comp30752_c0	565	465.8	3005	46.64	100
comp31629_c0_seq1	comp31629_c0	286	186.8	1205	46.64	100
comp35762_c0_seq1	comp35762_c0	266	166.8	1076	46.64	100
comp35807_c0_seq1	comp35807_c0	297	197.8	1276	46.64	100
comp28205_c0_seq1	comp28205_c0	298	198.8	1282	46.63	100
comp32588_c0_seq1	comp32588_c0	262	162.8	1050	46.63	100
comp14715_c0_seq1	comp14715_c0	274	174.8	1127	46.62	100
comp26729_c0_seq1	comp26729_c0	265	165.8	1069	46.62	100
comp32492_c0_seq1	comp32492_c0	662	562.8	3629	46.62	100
comp32309_c0_seq1	comp32309_c0	1299	1199.8	7729	46.58	100
comp28134_c0_seq1	comp28134_c0	279	179.8	1158	46.57	100
comp31034_c0_seq1	comp31034_c0	390	290.8	1873	46.57	100
comp24753_c0_seq1	comp24753_c0	259	159.8	1029	46.56	100
comp31177_c0_seq1	comp31177_c0	298	198.8	1280	46.55	100
comp35682_c0_seq1	comp35682_c0	280	180.8	1164	46.55	100
comp26184_c0_seq1	comp26184_c0	285	185.8	1196	46.54	100
comp14665_c0_seq1	comp14665_c0	295	195.8	1260	46.53	100
comp28193_c0_seq1	comp28193_c0	256	156.8	1009	46.53	100
comp26289_c0_seq1	comp26289_c0	286	186.8	1202	46.52	100
comp15250_c0_seq1	comp15250_c0	253	153.8	989	46.49	100
comp35630_c0_seq1	comp35630_c0	295	195.8	1259	46.49	100
comp26929_c0_seq1	comp26929_c0	298	198.8	1278	46.48	100
comp35254_c0_seq2	comp35254_c0	291	191.8	1233	46.48	44.26
comp14676_c0_seq1	comp14676_c0	299	199.8	1284	46.47	100
comp32306_c0_seq2	comp32306_c0	553	453.8	2915.92	46.46	88.67
comp15103_c0_seq1	comp15103_c0	258	158.8	1020	46.44	100
comp28352_c0_seq1	comp28352_c0	244	144.8	930	46.44	100
comp28946_c0_seq1	comp28946_c0	283	183.8	1179	46.38	100
comp30357_c0_seq1	comp30357_c0	283	183.8	1179	46.38	100
comp34930_c1_seq5	comp34930_c1	237	137.8	884	46.38	67.08
comp28273_c0_seq1	comp28273_c0	557	457.8	2936	46.37	100
comp28118_c0_seq1	comp28118_c0	260	160.8	1031	46.36	100
comp31774_c0_seq1	comp31774_c0	1187	1087.8	6975	46.36	100
comp34266_c0_seq2	comp34266_c0	1053	953.8	6116	46.36	53.91
comp31041_c0_seq2	comp31041_c0	1002	902.8	5786.92	46.35	98.62
comp31108_c0_seq1	comp31108_c0	292	192.8	1236	46.35	100
comp26888_c0_seq1	comp26888_c0	273	173.8	1114	46.34	100
comp28605_c0_seq1	comp28605_c0	288	188.8	1210	46.34	100
comp30316_c0_seq1	comp30316_c0	283	183.8	1178	46.34	100
comp30893_c0_seq1	comp30893_c0	1338	1238.8	7938	46.33	100
comp31217_c0_seq1	comp31217_c0	291	191.8	1229	46.33	100
comp33402_c0_seq2	comp33402_c0	223	123.8	793	46.31	84.21
comp35901_c0_seq1	comp35901_c0	295	195.8	1254	46.31	100
comp14874_c0_seq1	comp14874_c0	1288	1188.8	7611	46.29	100
comp28716_c0_seq1	comp28716_c0	532	432.8	2771	46.29	100
comp32249_c0_seq1	comp32249_c0	1140	1040.8	6664	46.29	100
comp32788_c0_seq1	comp32788_c0	296	196.8	1260	46.29	100
comp14855_c0_seq1	comp14855_c0	289	189.8	1215	46.28	100
comp14844_c0_seq1	comp14844_c0	300	200.8	1285	46.27	100
comp28542_c0_seq1	comp28542_c0	265	165.8	1061	46.27	100
comp26410_c0_seq1	comp26410_c0	286	186.8	1195	46.25	100
comp30995_c0_seq1	comp30995_c0	291	191.8	1227	46.25	100
comp27626_c0_seq1	comp27626_c0	267	167.8	1073	46.23	100
comp30933_c0_seq1	comp30933_c0	568	468.8	2997	46.22	100
comp32255_c0_seq1	comp32255_c0	3442	3342.8	21370	46.22	100
comp26720_c0_seq1	comp26720_c0	266	166.8	1066	46.21	100
comp34131_c0_seq1	comp34131_c0	2536	2436.8	15574	46.21	100
comp34894_c0_seq1	comp34894_c0	1428	1328.8	8492	46.21	100
comp28944_c0_seq1	comp28944_c0	282	182.8	1168	46.2	100
comp35357_c0_seq4	comp35357_c0	305	205.8	1315	46.2	8.2
comp28639_c0_seq1	comp28639_c0	1273	1173.8	7499	46.19	100
comp28895_c0_seq1	comp28895_c0	1430	1330.8	8501	46.19	100
comp31215_c0_seq1	comp31215_c0	297	197.8	1263	46.17	100
comp14686_c0_seq1	comp14686_c0	303	203.8	1301	46.16	100
comp14643_c0_seq1	comp14643_c0	267	167.8	1071	46.15	100
comp25488_c0_seq1	comp25488_c0	280	180.8	1154	46.15	100
comp14608_c0_seq1	comp14608_c0	294	194.8	1243	46.14	100
comp35747_c0_seq1	comp35747_c0	290	190.8	1217	46.12	100
comp15949_c0_seq1	comp15949_c0	270	170.8	1089	46.1	100
comp25522_c0_seq1	comp25522_c0	289	189.8	1210	46.09	100
comp33942_c0_seq1	comp33942_c0	2090	1990.8	12691	46.09	100
comp34480_c0_seq1	comp34480_c0	2479	2379.8	15171	46.09	100
comp32311_c0_seq1	comp32311_c0	290	190.8	1216	46.08	100
comp35927_c0_seq1	comp35927_c0	295	195.8	1247	46.05	100
comp35367_c0_seq2	comp35367_c0	255	155.8	992.17	46.04	97.87
comp25783_c0_seq1	comp25783_c0	278	178.8	1138	46.02	100
comp30979_c0_seq1	comp30979_c0	305	205.8	1310	46.02	100
comp34801_c0_seq3	comp34801_c0	294	194.8	1240	46.02	55.76
comp31966_c0_seq1	comp31966_c0	762	662.8	4218	46.01	100
comp15039_c0_seq1	comp15039_c0	290	190.8	1214	46	100
comp30466_c1_seq2	comp30466_c1	270	170.8	1086	45.97	100
comp36003_c0_seq1	comp36003_c0	248	148.8	946	45.97	100
comp33161_c0_seq2	comp33161_c0	285	185.8	1181	45.96	88.85
comp33746_c0_seq2	comp33746_c0	2606	2506.8	15932.5	45.95	96.87
comp33225_c0_seq1	comp33225_c0	1672	1572.8	9993	45.94	100
comp34660_c0_seq1	comp34660_c0	2701	2601.8	16530	45.94	100
comp32964_c0_seq1	comp32964_c0	1537	1437.8	9134	45.93	100
comp33357_c0_seq2	comp33357_c0	963	863.8	5487	45.93	48.91
comp30609_c0_seq2	comp30609_c0	265	165.8	1053	45.92	100
comp32480_c0_seq1	comp32480_c0	442	342.8	2176	45.9	100
comp15144_c0_seq1	comp15144_c0	288	188.8	1198	45.88	100
comp31153_c0_seq1	comp31153_c0	1444	1344.8	8534	45.88	100
comp31571_c0_seq1	comp31571_c0	281	181.8	1153	45.86	100
comp14965_c0_seq1	comp14965_c0	261	161.8	1026	45.85	100
comp34699_c0_seq1	comp34699_c0	1364	1264.8	8020	45.85	100
comp35310_c0_seq8	comp35310_c0	223	123.8	785	45.85	47.66
comp15260_c0_seq1	comp15260_c0	281	181.8	1152	45.82	100
comp34767_c0_seq2	comp34767_c0	239	139.8	886	45.82	35.48
comp34376_c0_seq1	comp34376_c0	1363	1263.8	8005.2	45.8	98.36
comp32157_c0_seq3	comp32157_c0	269	169.8	1075.38	45.79	63.82
comp15081_c0_seq1	comp15081_c0	279	179.8	1138	45.76	100
comp27243_c0_seq1	comp27243_c0	291	191.8	1214	45.76	100
comp14730_c0_seq1	comp14730_c0	295	195.8	1239	45.75	100
comp31211_c0_seq1	comp31211_c0	304	204.8	1296	45.75	100
comp35728_c0_seq1	comp35728_c0	277	177.8	1125	45.75	100
comp28252_c0_seq1	comp28252_c0	298	198.8	1257	45.72	100
comp31828_c0_seq1	comp31828_c0	614	514.8	3254	45.7	100
comp34375_c0_seq1	comp34375_c0	1608	1508.8	9537	45.7	100
comp26257_c0_seq1	comp26257_c0	278	178.8	1130	45.69	100
comp31294_c0_seq1	comp31294_c0	1097	997.8	6304	45.68	100
comp33323_c0_seq1	comp33323_c0	1184	1084.8	6853	45.68	100
comp28575_c0_seq1	comp28575_c0	286	186.8	1180	45.67	100
comp35513_c0_seq1	comp35513_c0	1700	1600.8	10104	45.64	100
comp28810_c0_seq1	comp28810_c0	303	203.8	1286	45.62	100
comp15115_c0_seq1	comp15115_c0	282	182.8	1153	45.6	100
comp28871_c0_seq1	comp28871_c0	312	212.8	1342	45.6	100
comp30089_c0_seq1	comp30089_c0	224	124.8	787	45.6	100
comp24655_c0_seq1	comp24655_c0	290	190.8	1203	45.59	100
comp34834_c0_seq1	comp34834_c0	2298	2198.8	13862	45.58	47.77
comp14848_c0_seq1	comp14848_c0	275	175.8	1108	45.57	100
comp32363_c0_seq1	comp32363_c0	243	143.8	905	45.5	100
comp34874_c1_seq14	comp34874_c1	303	203.8	1282.42	45.5	50.6
comp31948_c0_seq1	comp31948_c0	1488	1388.8	8738	45.49	100
comp36121_c0_seq1	comp36121_c0	292	192.8	1213	45.49	100
comp31751_c0_seq1	comp31751_c0	687	587.8	3697	45.48	100
comp34767_c0_seq3	comp34767_c0	262	162.8	1024	45.48	35.21
comp28295_c0_seq1	comp28295_c0	311	211.8	1332	45.47	100
comp30998_c0_seq1	comp30998_c0	280	180.8	1137	45.47	100
comp28877_c0_seq1	comp28877_c0	281	181.8	1143	45.46	100
comp35182_c0_seq2	comp35182_c0	295	195.8	1231	45.46	28.08
comp15259_c0_seq1	comp15259_c0	266	166.8	1048	45.43	100
comp25212_c0_seq1	comp25212_c0	545	445.8	2801	45.43	100
comp30669_c0_seq1	comp30669_c0	274	174.8	1098	45.42	100
comp35385_c0_seq1	comp35385_c0	2641	2541.8	15968	45.42	61.59
comp35519_c0_seq1	comp35519_c0	475	375.8	2361	45.42	100
comp27735_c0_seq1	comp27735_c0	303	203.8	1280	45.41	100
comp33142_c0_seq1	comp33142_c0	1158	1058.8	6649	45.4	100
comp15010_c0_seq1	comp15010_c0	306	206.8	1298	45.38	100
comp28509_c0_seq1	comp28509_c0	282	182.8	1147	45.37	100
comp32174_c0_seq5	comp32174_c0	1410	1310.8	8219.34	45.34	93.05
comp32314_c0_seq1	comp32314_c0	1639	1539.8	9647	45.3	100
comp28918_c0_seq2	comp28918_c0	1090	990.8	6206.16	45.29	98.53
comp34207_c0_seq1	comp34207_c0	3159	3059.8	19164	45.28	100
comp35664_c0_seq1	comp35664_c0	271	171.8	1076	45.28	100
comp32988_c0_seq1	comp32988_c0	902	802.8	5026	45.27	100
comp35873_c0_seq1	comp35873_c0	262	162.8	1019	45.26	100
comp31633_c0_seq1	comp31633_c0	310	210.8	1319	45.24	100
comp30677_c0_seq1	comp30677_c0	307	207.8	1300	45.23	100
comp24244_c0_seq1	comp24244_c0	304	204.8	1281	45.22	100
comp30279_c0_seq1	comp30279_c0	308	208.8	1306	45.22	100
comp28935_c0_seq1	comp28935_c0	315	215.8	1349	45.2	100
comp28700_c0_seq1	comp28700_c0	1757	1657.8	10362	45.19	100
comp35325_c0_seq2	comp35325_c0	1792	1692.8	10579.1	45.19	41.65
comp35357_c0_seq5	comp35357_c0	621	521.8	3257.64	45.14	8.01
comp35849_c0_seq1	comp35849_c0	281	181.8	1135	45.14	100
comp35310_c0_seq4	comp35310_c0	266	166.8	1041	45.12	46.91
comp32573_c0_seq1	comp32573_c0	455	355.8	2219	45.09	100
comp14591_c0_seq1	comp14591_c0	283	183.8	1146	45.08	100
comp28522_c0_seq1	comp28522_c0	300	200.8	1252	45.08	100
comp34847_c0_seq2	comp34847_c0	1373	1273.8	7938.46	45.06	55.03
comp14695_c0_seq1	comp14695_c0	279	179.8	1120	45.04	100
comp31304_c0_seq1	comp31304_c0	285	185.8	1157	45.02	100
comp34951_c0_seq2	comp34951_c0	5561	5461.8	33982.6	44.99	99.35
comp36154_c0_seq1	comp36154_c0	275	175.8	1094	44.99	100
comp28667_c0_seq1	comp28667_c0	278	178.8	1112	44.97	100
comp24272_c0_seq1	comp24272_c0	312	212.8	1323	44.95	100
comp32181_c0_seq1	comp32181_c0	309	209.8	1304	44.94	100
comp35192_c0_seq1	comp35192_c0	4885	4785.8	29735	44.92	100
comp35303_c0_seq2	comp35303_c0	288	188.8	1173	44.92	34.59
comp35823_c0_seq1	comp35823_c0	311	211.8	1316	44.92	100
comp34369_c0_seq1	comp34369_c0	2684	2584.8	16050	44.9	100
comp15172_c0_seq1	comp15172_c0	316	216.8	1346	44.89	100
comp14973_c0_seq1	comp14973_c0	314	214.8	1333	44.87	100
comp28351_c0_seq1	comp28351_c0	272	172.8	1072	44.85	100
comp32050_c0_seq1	comp32050_c0	1191	1091.8	6761	44.77	100
comp32292_c1_seq1	comp32292_c1	537	437.8	2711	44.77	100
comp30664_c0_seq1	comp30664_c0	305	205.8	1274	44.76	100
comp35667_c0_seq1	comp35667_c0	278	178.8	1107	44.76	100
comp32695_c0_seq1	comp32695_c0	524	424.8	2629	44.75	100
comp25495_c0_seq1	comp25495_c0	297	197.8	1224	44.74	100
comp27228_c0_seq1	comp27228_c0	283	183.8	1137	44.73	100
comp33207_c0_seq1	comp33207_c0	1154	1054.8	6521	44.7	100
comp32177_c0_seq1	comp32177_c0	2413	2313.8	14301	44.69	100
comp24685_c0_seq1	comp24685_c0	756	656.8	4059	44.68	100
comp34005_c0_seq1	comp34005_c0	1044	944.8	5839	44.68	100
comp28433_c0_seq1	comp28433_c0	272	172.8	1066	44.6	100
comp35144_c1_seq4	comp35144_c1	268	168.8	1041	44.59	83.73
comp14725_c0_seq1	comp14725_c0	287	187.8	1158	44.58	100
comp14734_c0_seq1	comp14734_c0	299	199.8	1231	44.55	100
comp33799_c0_seq1	comp33799_c0	856	756.8	4663	44.55	100
comp15009_c0_seq1	comp15009_c0	297	197.8	1218	44.52	100
comp15281_c0_seq1	comp15281_c0	285	185.8	1144	44.52	100
comp31257_c0_seq2	comp31257_c0	286	186.8	1150	44.51	100
comp35112_c0_seq26	comp35112_c0	203	103.8	638.94	44.51	80.44
comp33522_c0_seq1	comp33522_c0	680	580.8	3574	44.49	64.54
comp31385_c0_seq1	comp31385_c0	314	214.8	1321	44.47	100
comp28923_c0_seq1	comp28923_c0	912	812.8	4997	44.45	100
comp30887_c0_seq1	comp30887_c0	1257	1157.8	7116	44.44	100
comp30610_c0_seq1	comp30610_c0	408	308.8	1897	44.42	100
comp34158_c1_seq1	comp34158_c1	2046	1946.8	11960	44.42	99.55
comp28249_c0_seq1	comp28249_c0	256	156.8	963	44.41	100
comp35377_c0_seq3	comp35377_c0	5734	5634.8	34613	44.41	50.79
comp30288_c0_seq1	comp30288_c0	271	171.8	1055	44.4	100
comp35155_c0_seq12	comp35155_c0	624	524.8	3218.44	44.34	10.06
comp33460_c0_seq1	comp33460_c0	1063	963.8	5905.37	44.3	58.51
comp35710_c0_seq1	comp35710_c0	298	198.8	1218	44.3	100
comp27273_c0_seq1	comp27273_c0	291	191.8	1175	44.29	100
comp15140_c0_seq1	comp15140_c0	278	178.8	1095	44.28	100
comp33555_c0_seq1	comp33555_c0	1133	1033.8	6331	44.28	100
comp33083_c0_seq1	comp33083_c0	1184	1084.8	6642	44.27	54.2
comp28563_c0_seq1	comp28563_c0	323	223.8	1370	44.26	100
comp26505_c0_seq1	comp26505_c0	275	175.8	1076	44.25	100
comp30395_c0_seq1	comp30395_c0	284	184.8	1131	44.25	100
comp33537_c0_seq3	comp33537_c0	1046	946.8	5789.36	44.21	91.59
comp27270_c0_seq1	comp27270_c0	280	180.8	1105	44.19	100
comp15600_c0_seq1	comp15600_c0	788	688.8	4209	44.18	100
comp31162_c0_seq1	comp31162_c0	301	201.8	1233	44.18	100
comp15131_c0_seq1	comp15131_c0	313	213.8	1306	44.17	100
comp31112_c0_seq1	comp31112_c0	284	184.8	1129	44.17	100
comp35431_c1_seq3	comp35431_c1	323	223.8	1367	44.16	74.06
comp25556_c0_seq1	comp25556_c0	298	198.8	1214	44.15	100
comp28507_c1_seq1	comp28507_c1	281	181.8	1110	44.15	100
comp32162_c0_seq1	comp32162_c0	570	470.8	2874	44.14	100
comp31658_c0_seq1	comp31658_c0	295	195.8	1195	44.13	100
comp35119_c0_seq1	comp35119_c0	2851	2751.8	16788	44.11	100
comp28853_c0_seq1	comp28853_c0	350	250.8	1529	44.08	100
comp31632_c0_seq1	comp31632_c0	473	373.8	2278	44.06	100
comp14638_c0_seq1	comp14638_c0	306	206.8	1260	44.05	100
comp31960_c0_seq1	comp31960_c0	848	748.8	4561.81	44.05	99.05
comp33958_c0_seq2	comp33958_c0	286	186.8	1138	44.05	84.91
comp35791_c0_seq1	comp35791_c0	279	179.8	1095	44.03	100
comp31079_c0_seq1	comp31079_c0	643	543.8	3309	44	100
comp34382_c0_seq1	comp34382_c0	1118	1018.8	6200	44	100
comp15163_c0_seq1	comp15163_c0	280	180.8	1100	43.99	100
comp33495_c0_seq2	comp33495_c0	295	195.8	1191.32	43.99	57.92
comp14857_c0_seq1	comp14857_c0	300	200.8	1221	43.97	100
comp15026_c0_seq1	comp15026_c0	281	181.8	1105	43.95	100
comp24306_c0_seq1	comp24306_c0	307	207.8	1261	43.88	100
comp30795_c0_seq1	comp30795_c0	219	119.8	727	43.88	100
comp34098_c0_seq1	comp34098_c0	1438	1338.8	8126	43.88	100
comp34100_c0_seq1	comp34100_c0	727	627.8	3810	43.88	66.74
comp35028_c0_seq4	comp35028_c0	279	179.8	1091	43.87	42.74
comp14663_c0_seq1	comp14663_c0	306	206.8	1254	43.84	100
comp35729_c0_seq1	comp35729_c0	302	202.8	1229	43.82	100
comp33253_c0_seq1	comp33253_c0	895	795.8	4822	43.81	100
comp32850_c0_seq1	comp32850_c0	2426	2326.8	14096	43.8	100
comp35726_c0_seq1	comp35726_c0	281	181.8	1101	43.79	100
comp31983_c0_seq1	comp31983_c0	302	202.8	1228	43.78	100
comp34828_c0_seq3	comp34828_c0	3091	2991.8	18116	43.78	48.65
comp30544_c0_seq1	comp30544_c0	218	118.8	719	43.76	100
comp24571_c0_seq1	comp24571_c0	281	181.8	1100	43.75	100
comp33755_c0_seq1	comp33755_c0	1089	989.8	5980	43.68	100
comp27671_c0_seq1	comp27671_c0	303	203.8	1231	43.67	100
comp34590_c0_seq2	comp34590_c0	1304	1204.8	7277	43.67	59.6
comp26330_c0_seq1	comp26330_c0	288	188.8	1140	43.66	100
comp25262_c0_seq1	comp25262_c0	242	142.8	862	43.65	100
comp31298_c0_seq1	comp31298_c0	1131	1031.8	6228	43.64	100
comp35311_c0_seq2	comp35311_c0	309	209.8	1266	43.63	46.96
comp33724_c0_seq1	comp33724_c0	1150	1050.8	6339	43.62	100
comp24327_c0_seq1	comp24327_c0	210	110.8	668	43.59	100
comp30210_c0_seq1	comp30210_c0	283	183.8	1108	43.59	100
comp31006_c0_seq1	comp31006_c0	299	199.8	1204	43.57	100
comp34756_c0_seq2	comp34756_c0	723	623.8	3759	43.57	64.98
comp26429_c0_seq1	comp26429_c0	281	181.8	1095	43.55	100
comp34274_c1_seq1	comp34274_c1	319	219.8	1324	43.55	100
comp35789_c0_seq1	comp35789_c0	279	179.8	1083	43.55	100
comp35608_c0_seq1	comp35608_c0	289	189.8	1143	43.54	100
comp33695_c0_seq1	comp33695_c0	302	202.8	1221	43.53	78.44
comp33733_c0_seq3	comp33733_c0	1367	1267.8	7631.41	43.52	51.21
comp31978_c0_seq1	comp31978_c0	498	398.8	2398	43.48	100
comp32091_c0_seq1	comp32091_c0	480	380.8	2290	43.48	43.6
comp34987_c0_seq1	comp34987_c0	3063	2963.8	17824	43.48	100
comp33120_c0_seq1	comp33120_c0	840	740.8	4447	43.4	100
comp32210_c0_seq1	comp32210_c0	997	897.8	5385.59	43.37	98.39
comp14870_c0_seq2	comp14870_c0	1453	1353.8	8114.43	43.34	96.7
comp25988_c0_seq1	comp25988_c0	209	109.8	658	43.33	100
comp31311_c0_seq1	comp31311_c0	796	696.8	4176	43.33	100
comp25257_c0_seq1	comp25257_c0	906	806.8	4831	43.29	100
comp32238_c0_seq2	comp32238_c0	244	144.8	866.17	43.25	59.14
comp26528_c0_seq1	comp26528_c0	279	179.8	1074	43.19	100
comp28924_c0_seq1	comp28924_c0	275	175.8	1049	43.14	100
comp31971_c0_seq1	comp31971_c0	294	194.8	1162	43.13	100
comp27567_c0_seq1	comp27567_c0	295	195.8	1167	43.09	100
comp26804_c0_seq1	comp26804_c0	289	189.8	1131	43.08	100
comp28493_c0_seq1	comp28493_c0	280	180.8	1076	43.03	100
comp32207_c0_seq2	comp32207_c0	1423	1323.8	7878.34	43.03	99.53
comp27198_c0_seq1	comp27198_c0	296	196.8	1171	43.02	100
comp15072_c0_seq1	comp15072_c0	311	211.8	1260	43.01	100
comp34146_c0_seq1	comp34146_c0	1509	1409.8	8380	42.98	100
comp30922_c0_seq1	comp30922_c0	495	395.8	2352	42.97	100
comp26143_c0_seq1	comp26143_c0	302	202.8	1205	42.96	100
comp31822_c0_seq2	comp31822_c0	481	381.8	2268	42.95	100
comp31792_c0_seq1	comp31792_c0	260	160.8	955	42.94	100
comp30602_c0_seq1	comp30602_c0	286	186.8	1109	42.93	100
comp32874_c0_seq1	comp32874_c0	513	413.8	2457	42.93	100
comp30329_c0_seq3	comp30329_c0	316	216.8	1285.91	42.89	86.93
comp26628_c0_seq1	comp26628_c0	285	185.8	1102	42.88	100
comp32903_c0_seq1	comp32903_c0	1617	1517.8	9001	42.88	100
comp26279_c0_seq1	comp26279_c0	263	163.8	971	42.86	100
comp33910_c0_seq1	comp33910_c0	1340	1240.8	7353	42.85	100
comp32554_c0_seq1	comp32554_c0	473	373.8	2215	42.84	100
comp28778_c0_seq1	comp28778_c0	318	218.8	1296	42.83	100
comp35010_c0_seq3	comp35010_c0	305	205.8	1219	42.83	98.93
comp31111_c0_seq1	comp31111_c0	298	198.8	1177	42.81	51.21
comp31229_c0_seq1	comp31229_c0	246	146.8	869	42.8	100
comp32721_c0_seq3	comp32721_c0	411	311.8	1845.58	42.8	98.95
comp23956_c0_seq1	comp23956_c0	269	169.8	1005	42.79	100
comp30541_c0_seq1	comp30541_c0	278	178.8	1058	42.78	100
comp34298_c2_seq2	comp34298_c2	2859	2759.8	16326.3	42.77	98.05
comp14728_c0_seq1	comp14728_c0	293	193.8	1146	42.76	100
comp27603_c0_seq1	comp27603_c0	290	190.8	1128	42.75	100
comp24245_c0_seq1	comp24245_c0	301	201.8	1193	42.74	100
comp34659_c0_seq1	comp34659_c0	1223	1123.8	6642.49	42.74	97.28
comp14612_c0_seq1	comp14612_c0	282	182.8	1080	42.72	100
comp32715_c0_seq1	comp32715_c0	1899	1799.8	10634	42.72	100
comp14972_c0_seq1	comp14972_c0	309	209.8	1239	42.7	100
comp14584_c0_seq1	comp14584_c0	302	202.8	1197	42.68	100
comp14847_c0_seq1	comp14847_c0	294	194.8	1150	42.68	100
comp31445_c0_seq1	comp31445_c0	499	399.8	2358	42.64	100
comp33344_c0_seq1	comp33344_c0	331	231.8	1367	42.64	100
comp33978_c0_seq1	comp33978_c0	1437	1337.8	7888	42.63	100
comp35357_c0_seq8	comp35357_c0	1403	1303.8	7686.24	42.62	7.56
comp26002_c0_seq1	comp26002_c0	309	209.8	1236	42.6	100
comp35296_c0_seq1	comp35296_c0	1696	1596.8	9405.06	42.59	64.27
comp27254_c0_seq1	comp27254_c0	286	186.8	1099	42.54	100
comp31440_c0_seq1	comp31440_c0	877	777.8	4576	42.54	100
comp14698_c0_seq1	comp14698_c0	279	179.8	1057	42.51	100
comp27343_c1_seq1	comp27343_c1	405	305.8	1798	42.51	100
comp28500_c0_seq1	comp28500_c0	296	196.8	1157	42.51	100
comp14839_c0_seq1	comp14839_c0	276	176.8	1039	42.49	100
comp31130_c0_seq1	comp31130_c0	691	591.8	3478	42.49	100
comp34636_c0_seq1	comp34636_c0	2992	2892.8	17000	42.49	100
comp15116_c0_seq1	comp15116_c0	304	204.8	1203	42.47	100
comp25726_c1_seq1	comp25726_c1	309	209.8	1232	42.46	100
comp34654_c0_seq1	comp34654_c0	1696	1596.8	9373	42.44	100
comp34828_c0_seq1	comp34828_c0	3099	2999.8	17608.1	42.44	47.16
comp28441_c0_seq1	comp28441_c0	310	210.8	1237	42.43	100
comp30596_c0_seq1	comp30596_c0	292	192.8	1131	42.41	100
comp34284_c0_seq3	comp34284_c0	898	798.8	4683.56	42.39	31.9
comp34991_c0_seq7	comp34991_c0	273	173.8	1019	42.39	50.66
comp33252_c0_seq1	comp33252_c0	960	860.8	5046	42.38	100
comp35788_c0_seq1	comp35788_c0	300	200.8	1177	42.38	100
comp35651_c0_seq1	comp35651_c0	291	191.8	1124	42.37	100
comp14908_c0_seq1	comp14908_c0	972	872.8	5114	42.36	100
comp31704_c0_seq1	comp31704_c0	303	203.8	1194	42.36	100
comp25202_c0_seq1	comp25202_c0	299	199.8	1169	42.3	100
comp31599_c0_seq1	comp31599_c0	284	184.8	1081.11	42.3	99.31
comp28484_c0_seq1	comp28484_c0	302	202.8	1186	42.28	100
comp30978_c0_seq1	comp30978_c0	773	673.8	3937	42.25	100
comp31469_c0_seq1	comp31469_c0	524	424.8	2481	42.23	100
comp32105_c0_seq1	comp32105_c0	334	234.8	1371	42.22	100
comp34010_c0_seq1	comp34010_c0	1063	963.8	5628	42.22	100
comp26587_c0_seq1	comp26587_c0	441	341.8	1994	42.18	100
comp27856_c0_seq1	comp27856_c0	326	226.8	1323	42.18	100
comp28179_c0_seq1	comp28179_c0	279	179.8	1049	42.18	100
comp33937_c0_seq1	comp33937_c0	1051	951.8	5550.86	42.17	99.25
comp34945_c0_seq1	comp34945_c0	289	189.8	1107	42.17	100
comp35117_c0_seq7	comp35117_c0	309	209.8	1223	42.15	79.01
comp30180_c0_seq1	comp30180_c0	311	211.8	1234	42.13	100
comp24118_c0_seq1	comp24118_c0	284	184.8	1076	42.1	100
comp25273_c0_seq1	comp25273_c0	425	325.8	1897	42.1	100
comp28260_c0_seq1	comp28260_c0	378	278.8	1623	42.09	100
comp33148_c0_seq1	comp33148_c0	847	747.8	4353	42.09	100
comp34312_c0_seq1	comp34312_c0	1742	1642.8	9560	42.08	100
comp26256_c0_seq2	comp26256_c0	280	180.8	1052	42.07	100
comp35429_c0_seq4	comp35429_c0	317	217.8	1266.99	42.06	13.71
comp26638_c0_seq1	comp26638_c0	291	191.8	1115	42.03	100
comp28412_c0_seq1	comp28412_c0	323	223.8	1301	42.03	100
comp34569_c0_seq1	comp34569_c0	2223	2123.8	12346	42.03	100
comp35649_c0_seq1	comp35649_c0	295	195.8	1137	41.99	100
comp34515_c0_seq1	comp34515_c0	2081	1981.8	11502.8	41.97	94.43
comp14659_c0_seq1	comp14659_c0	306	206.8	1200	41.96	100
comp31852_c0_seq1	comp31852_c0	435	335.8	1949	41.96	100
comp14605_c0_seq1	comp14605_c0	296	196.8	1141	41.92	100
comp28510_c0_seq1	comp28510_c0	777	677.8	3929	41.91	100
comp33043_c0_seq1	comp33043_c0	668	568.8	3297.31	41.91	33.12
comp35779_c0_seq1	comp35779_c0	290	190.8	1106	41.91	100
comp35554_c0_seq1	comp35554_c0	328	228.8	1326	41.9	100
comp27597_c0_seq1	comp27597_c0	350	250.8	1453	41.89	100
comp34833_c0_seq1	comp34833_c0	1255	1155.8	6692.34	41.86	8.76
comp24501_c0_seq1	comp24501_c0	767	667.8	3865	41.85	100
comp34915_c0_seq1	comp34915_c0	1045	945.8	5473.58	41.84	97.97
comp30763_c0_seq1	comp30763_c0	294	194.8	1127	41.83	100
comp32632_c0_seq1	comp32632_c0	280	180.8	1046	41.83	100
comp33780_c0_seq1	comp33780_c0	288	188.8	1092	41.82	100
comp34853_c0_seq2	comp34853_c0	213	113.8	658	41.81	97.79
comp31513_c1_seq1	comp31513_c1	221	121.8	704	41.79	100
comp32325_c0_seq1	comp32325_c0	525	425.8	2461	41.79	100
comp34602_c0_seq1	comp34602_c0	2665	2565.8	14825	41.78	100
comp27896_c0_seq1	comp27896_c0	288	188.8	1090	41.74	100
comp35233_c0_seq7	comp35233_c0	287	187.8	1084	41.73	88.96
comp15176_c0_seq1	comp15176_c0	291	191.8	1106	41.69	100
comp14788_c0_seq1	comp14788_c0	307	207.8	1198	41.68	100
comp31297_c0_seq1	comp31297_c0	296	196.8	1134	41.66	100
comp35182_c0_seq1	comp35182_c0	305	205.8	1184	41.6	25.7
comp31809_c0_seq1	comp31809_c0	247	147.8	850	41.58	100
comp15165_c0_seq1	comp15165_c0	293	193.8	1114	41.56	100
comp34046_c0_seq1	comp34046_c0	1491	1391.8	7998.34	41.55	95.64
comp32838_c0_seq2	comp32838_c0	511	411.8	2366	41.54	41.3
comp27655_c0_seq1	comp27655_c0	488	388.8	2233	41.53	100
comp28395_c0_seq1	comp28395_c0	773	673.8	3870	41.53	100
comp26335_c0_seq1	comp26335_c0	296	196.8	1130	41.52	100
comp35155_c0_seq7	comp35155_c0	583	483.8	2776.24	41.49	9.41
comp24639_c0_seq1	comp24639_c0	749	649.8	3728	41.48	100
comp32284_c0_seq1	comp32284_c0	1473	1373.8	7882	41.48	100
comp33733_c0_seq1	comp33733_c0	1435	1335.8	7659.59	41.46	48.79
comp35037_c0_seq2	comp35037_c0	1033	933.8	5355.14	41.46	99.22
comp28469_c0_seq1	comp28469_c0	297	197.8	1134	41.45	100
comp34022_c1_seq1	comp34022_c1	347	247.8	1420	41.43	100
comp32344_c0_seq1	comp32344_c0	1243	1143.8	6552	41.42	100
comp33738_c0_seq1	comp33738_c0	1378	1278.8	7324	41.41	100
comp35462_c0_seq6	comp35462_c0	293	193.8	1110	41.41	7.61
comp28530_c0_seq1	comp28530_c0	354	254.8	1459	41.4	100
comp35211_c0_seq1	comp35211_c0	1514	1414.8	8094.72	41.37	30.51
comp32187_c0_seq1	comp32187_c0	1811	1711.8	9793	41.36	100
comp33466_c0_seq1	comp33466_c0	1029	929.8	5319	41.36	100
comp31124_c0_seq1	comp31124_c0	614	514.8	2942	41.32	100
comp33900_c0_seq2	comp33900_c0	420	320.8	1828.85	41.22	91.02
comp35614_c0_seq1	comp35614_c0	296	196.8	1122	41.22	100
comp32553_c0_seq1	comp32553_c0	217	117.8	671	41.18	100
comp33527_c0_seq1	comp33527_c0	893	793.8	4521	41.18	100
comp27260_c0_seq1	comp27260_c0	298	198.8	1131	41.13	100
comp30617_c0_seq1	comp30617_c0	384	284.8	1619	41.1	100
comp32287_c0_seq1	comp32287_c0	1603	1503.8	8548	41.1	100
comp33997_c0_seq1	comp33997_c0	1453	1353.8	7695.72	41.1	99.04
comp34126_c0_seq1	comp34126_c0	422	322.8	1835	41.1	100
comp28566_c0_seq1	comp28566_c0	484	384.8	2186.94	41.09	97.81
comp34585_c0_seq4	comp34585_c0	524	424.8	2413.33	41.08	46.21
comp30886_c0_seq1	comp30886_c0	1173	1073.8	6096	41.05	100
comp35014_c0_seq2	comp35014_c0	550	450.8	2556.74	41.01	29.71
comp36224_c0_seq1	comp36224_c0	299	199.8	1133	41	100
comp34548_c0_seq1	comp34548_c0	1168	1068.8	6059.43	40.99	97.96
comp32943_c0_seq1	comp32943_c0	747	647.8	3667	40.93	100
comp31276_c0_seq3	comp31276_c0	1430	1330.8	7530.19	40.91	98.59
comp28404_c0_seq2	comp28404_c0	300	200.8	1135.79	40.9	99.36
comp27504_c0_seq1	comp27504_c0	232	132.8	751	40.89	100
comp34824_c1_seq6	comp34824_c1	1484	1384.8	7831.07	40.89	29.61
comp26956_c0_seq1	comp26956_c0	315	215.8	1220	40.88	100
comp32737_c0_seq3	comp32737_c0	1136	1036.8	5859.55	40.86	66.78
comp15303_c0_seq1	comp15303_c0	247	147.8	835	40.85	100
comp32295_c0_seq1	comp32295_c0	794	694.8	3926	40.85	100
comp15001_c0_seq1	comp15001_c0	292	192.8	1089	40.84	100
comp31526_c0_seq3	comp31526_c0	900	800.8	4523.49	40.84	80.36
comp35272_c0_seq3	comp35272_c0	257	157.8	891	40.83	23.96
comp28573_c0_seq2	comp28573_c0	700	600.8	3390.78	40.81	96
comp28581_c0_seq1	comp28581_c0	298	198.8	1122	40.81	100
comp31208_c0_seq1	comp31208_c0	743	643.8	3633	40.8	100
comp31111_c0_seq2	comp31111_c0	288	188.8	1065	40.79	48.79
comp35165_c0_seq1	comp35165_c0	294	194.8	1099	40.79	100
comp25752_c0_seq1	comp25752_c0	307	207.8	1172	40.78	100
comp33393_c0_seq1	comp33393_c0	538	438.8	2475	40.78	100
comp28840_c0_seq1	comp28840_c0	295	195.8	1104	40.77	100
comp34803_c0_seq13	comp34803_c0	523	423.8	2389.72	40.77	87.33
comp15042_c0_seq1	comp15042_c0	314	214.8	1211	40.76	100
comp35101_c0_seq1	comp35101_c0	2817	2717.8	15309	40.73	100
comp35272_c0_seq2	comp35272_c0	826	726.8	4087.48	40.66	23.87
comp35462_c0_seq7	comp35462_c0	297	197.8	1112.43	40.66	7.48
comp28341_c0_seq1	comp28341_c0	313	213.8	1202	40.65	100
comp31896_c0_seq1	comp31896_c0	482	382.8	2150	40.61	100
comp19569_c0_seq1	comp19569_c0	309	209.8	1178	40.6	100
comp33732_c0_seq1	comp33732_c0	1606	1506.8	8462	40.6	100
comp35082_c1_seq25	comp35082_c1	396	296.8	1666.58	40.6	44.69
comp35451_c1_seq6	comp35451_c1	299	199.8	1122	40.6	67.32
comp33785_c0_seq1	comp33785_c0	1301	1201.8	6738	40.54	100
comp35946_c0_seq1	comp35946_c0	315	215.8	1210	40.54	100
comp34087_c0_seq1	comp34087_c0	1139	1039.8	5828.16	40.53	90.23
comp32319_c0_seq1	comp32319_c0	1097	997.8	5591	40.51	100
comp14580_c0_seq1	comp14580_c0	294	194.8	1091	40.49	100
comp31473_c0_seq1	comp31473_c0	771	671.8	3762	40.49	100
comp31569_c0_seq1	comp31569_c0	1933	1833.8	10262	40.46	100
comp30636_c0_seq1	comp30636_c0	296	196.8	1101	40.45	100
comp35073_c0_seq9	comp35073_c0	1484	1384.8	7743.96	40.43	13.79
comp34051_c0_seq1	comp34051_c0	1735	1635.8	9144	40.42	100
comp15051_c0_seq1	comp15051_c0	283	183.8	1027	40.4	100
comp25670_c0_seq1	comp25670_c0	310	210.8	1178	40.4	100
comp14933_c0_seq1	comp14933_c0	292	192.8	1077	40.39	100
comp15256_c0_seq1	comp15256_c0	294	194.8	1087	40.35	100
comp28949_c0_seq1	comp28949_c0	280	180.8	1009	40.35	100
comp34085_c0_seq1	comp34085_c0	464	364.8	2034.69	40.33	99.3
comp32198_c0_seq1	comp32198_c0	285	185.8	1036	40.32	100
comp34966_c0_seq12	comp34966_c0	271	171.8	958.08	40.32	9.92
comp14953_c0_seq1	comp14953_c0	317	217.8	1214	40.3	100
comp31343_c0_seq2	comp31343_c0	304	204.8	1141.51	40.3	99.33
comp25617_c0_seq1	comp25617_c0	307	207.8	1158	40.29	100
comp35294_c0_seq3	comp35294_c0	300	200.8	1119	40.29	98.52
comp33651_c0_seq1	comp33651_c0	661	561.8	3130	40.28	100
comp15262_c0_seq1	comp15262_c0	298	198.8	1106	40.22	100
comp31925_c0_seq1	comp31925_c0	318	218.8	1217	40.22	100
comp31100_c0_seq1	comp31100_c0	507	407.8	2268	40.21	100
comp26059_c0_seq1	comp26059_c0	325	225.8	1254	40.15	100
comp34228_c0_seq1	comp34228_c0	1776	1676.8	9299	40.1	100
comp33096_c0_seq1	comp33096_c0	311	211.8	1174	40.08	82.61
comp35029_c0_seq3	comp35029_c0	769	669.8	3713	40.08	68.8
comp26074_c0_seq1	comp26074_c0	301	201.8	1118	40.06	100
comp14763_c0_seq1	comp14763_c0	337	237.8	1317	40.04	100
comp34014_c0_seq2	comp34014_c0	523	423.8	2343.98	39.99	99.32
comp30949_c0_seq1	comp30949_c0	318	218.8	1210	39.98	100
comp32690_c0_seq1	comp32690_c0	379	279.8	1547	39.98	100
comp35286_c3_seq3	comp35286_c3	588	488.8	2703	39.98	50.97
comp35735_c0_seq1	comp35735_c0	302	202.8	1121	39.97	100
comp31697_c0_seq1	comp31697_c0	1164	1064.8	5884	39.95	100
comp31064_c0_seq1	comp31064_c0	252	152.8	844	39.94	100
comp31140_c0_seq2	comp31140_c0	535	435.8	2407.09	39.94	51.32
comp31976_c1_seq1	comp31976_c1	313	213.8	1181	39.94	100
comp28764_c0_seq1	comp28764_c0	316	216.8	1197	39.92	100
comp28300_c0_seq1	comp28300_c0	561	461.8	2549	39.91	100
comp28632_c0_seq3	comp28632_c0	357	257.8	1420.73	39.85	99.5
comp28938_c0_seq1	comp28938_c0	2806	2706.8	14918	39.85	100
comp33372_c0_seq1	comp33372_c0	567	467.8	2578	39.85	100
comp34913_c0_seq1	comp34913_c0	1683	1583.8	8726	39.84	100
comp35272_c0_seq4	comp35272_c0	583	483.8	2666	39.84	23.39
comp35220_c0_seq12	comp35220_c0	1122	1022.8	5634.21	39.83	54.37
comp15030_c0_seq1	comp15030_c0	393	293.8	1617	39.79	100
comp35940_c0_seq1	comp35940_c0	292	192.8	1061	39.79	100
comp34152_c0_seq1	comp34152_c0	1537	1437.8	7911	39.78	100
comp28679_c0_seq1	comp28679_c0	293	193.8	1066	39.77	100
comp31936_c0_seq1	comp31936_c0	265	165.8	912	39.77	100
comp28216_c0_seq2	comp28216_c0	472	372.8	2049.2	39.74	43.49
comp28903_c0_seq1	comp28903_c0	295	195.8	1076	39.73	100
comp30146_c0_seq1	comp30146_c0	303	203.8	1120	39.73	100
comp31269_c0_seq1	comp31269_c0	1120	1020.8	5604	39.69	100
comp35363_c1_seq1	comp35363_c1	730	630.8	3462.04	39.68	54.53
comp35056_c2_seq5	comp35056_c2	1308	1208.8	6630.98	39.66	87.5
comp24600_c0_seq1	comp24600_c0	595	495.8	2719	39.65	100
comp28286_c0_seq1	comp28286_c0	310	210.8	1154	39.58	100
comp33328_c0_seq1	comp33328_c0	1164	1064.8	5827	39.57	100
comp25046_c0_seq1	comp25046_c0	329	229.8	1256	39.52	100
comp35584_c0_seq1	comp35584_c0	308	208.8	1141	39.51	100
comp34543_c0_seq1	comp34543_c0	1647	1547.8	8454	39.49	100
comp14950_c0_seq2	comp14950_c0	295	195.8	1069	39.48	100
comp33667_c0_seq1	comp33667_c0	2051	1951.8	10657	39.48	58.45
comp32531_c0_seq1	comp32531_c0	304	204.8	1118	39.47	100
comp34869_c0_seq15	comp34869_c0	732	632.8	3452.73	39.45	97.61
comp32877_c0_seq1	comp32877_c0	641	541.8	2955.51	39.44	60.64
comp14657_c0_seq1	comp14657_c0	313	213.8	1166	39.43	100
comp35105_c0_seq1	comp35105_c0	4351	4251.8	23165.8	39.39	99.44
comp35777_c0_seq1	comp35777_c0	329	229.8	1252	39.39	100
comp31425_c0_seq1	comp31425_c0	1216	1116.8	6078	39.35	100
comp33366_c0_seq1	comp33366_c0	350	250.8	1365	39.35	100
comp32273_c0_seq1	comp32273_c0	299	199.8	1087	39.34	100
comp34836_c0_seq2	comp34836_c0	2219	2119.8	11534	39.34	67.33
comp33352_c0_seq1	comp33352_c0	1482	1382.8	7522	39.33	100
comp35565_c0_seq1	comp35565_c0	297	197.8	1076	39.33	100
comp34343_c0_seq1	comp34343_c0	1154	1054.8	5735	39.31	100
comp35970_c0_seq1	comp35970_c0	320	220.8	1200	39.3	100
comp15139_c0_seq1	comp15139_c0	307	207.8	1129	39.28	100
comp30164_c0_seq1	comp30164_c0	247	147.8	803	39.28	100
comp28594_c0_seq1	comp28594_c0	502	402.8	2188	39.27	100
comp35429_c0_seq6	comp35429_c0	502	402.8	2185	39.22	12.79
comp34189_c0_seq1	comp34189_c0	1365	1265.8	6864	39.21	100
comp35851_c0_seq1	comp35851_c0	312	212.8	1154	39.21	100
comp25971_c0_seq1	comp25971_c0	306	206.8	1121	39.19	100
comp35357_c0_seq7	comp35357_c0	385	285.8	1548.99	39.19	6.95
comp34242_c0_seq1	comp34242_c0	2317	2217.8	12010	39.15	100
comp32676_c0_seq1	comp32676_c0	1339	1239.8	6705	39.1	100
comp34142_c0_seq1	comp34142_c0	1820	1720.8	9303	39.09	100
comp24957_c0_seq1	comp24957_c0	1800	1700.8	9194	39.08	100
comp35135_c0_seq2	comp35135_c0	326	226.8	1226	39.08	9.86
comp35265_c0_seq6	comp35265_c0	437	337.8	1823.38	39.03	42.38
comp34979_c0_seq4	comp34979_c0	3512	3412.8	18401.8	38.99	32.29
comp28574_c0_seq1	comp28574_c0	309	209.8	1131	38.98	100
comp30889_c0_seq1	comp30889_c0	987	887.8	4779	38.92	100
comp33292_c0_seq2	comp33292_c0	1826	1726.8	9295.46	38.92	97.29
comp25590_c0_seq1	comp25590_c0	291	191.8	1031	38.87	100
comp26855_c0_seq1	comp26855_c0	289	189.8	1020	38.86	100
comp24508_c0_seq1	comp24508_c0	1219	1119.8	6015	38.84	100
comp25925_c0_seq1	comp25925_c0	309	209.8	1127	38.84	100
comp15005_c0_seq1	comp15005_c0	293	193.8	1040	38.8	100
comp35284_c0_seq2	comp35284_c0	1956	1856.8	9959.8	38.78	57.25
comp28774_c0_seq1	comp28774_c0	323	223.8	1200	38.77	100
comp26757_c0_seq1	comp26757_c0	323	223.8	1199	38.74	100
comp27108_c0_seq2	comp27108_c0	304	204.8	1097	38.73	99.23
comp34458_c0_seq1	comp34458_c0	1723	1623.8	8695	38.72	100
comp33699_c0_seq1	comp33699_c0	974	874.8	4684	38.71	100
comp35276_c1_seq2	comp35276_c1	266	166.8	893	38.71	67.42
comp33611_c0_seq1	comp33611_c0	1163	1063.8	5693	38.69	100
comp14886_c0_seq1	comp14886_c0	972	872.8	4669	38.68	100
comp15858_c0_seq1	comp15858_c0	400	300.8	1609	38.68	100
comp28198_c0_seq1	comp28198_c0	328	228.8	1224	38.68	100
comp14959_c0_seq1	comp14959_c0	315	215.8	1154	38.66	100
comp28628_c0_seq1	comp28628_c0	758	658.8	3523	38.66	100
comp32811_c0_seq1	comp32811_c0	469	369.8	1977	38.65	100
comp34740_c0_seq3	comp34740_c0	2256	2156.8	11529.6	38.65	91.95
comp28714_c0_seq1	comp28714_c0	335	235.8	1260	38.64	100
comp31201_c0_seq1	comp31201_c0	505	405.8	2167	38.61	100
comp31462_c0_seq1	comp31462_c0	457	357.8	1909	38.58	100
comp19885_c0_seq1	comp19885_c0	317	217.8	1162	38.57	100
comp27736_c0_seq1	comp27736_c0	300	200.8	1071	38.56	100
comp34689_c0_seq1	comp34689_c0	1435	1335.8	7122.71	38.55	91.43
comp33603_c0_seq1	comp33603_c0	461	361.8	1928.45	38.54	53.04
comp31871_c0_seq1	comp31871_c0	318	218.8	1165	38.5	100
comp33953_c0_seq1	comp33953_c0	1598	1498.8	7980.99	38.5	93.6
comp35212_c0_seq2	comp35212_c0	1803	1703.8	9071.69	38.5	99.85
comp31013_c0_seq1	comp31013_c0	820	720.8	3836	38.48	100
comp14854_c0_seq1	comp14854_c0	315	215.8	1148	38.46	100
comp34535_c2_seq3	comp34535_c2	359	259.8	1381	38.43	32.84
comp30151_c0_seq1	comp30151_c0	271	171.8	913	38.42	100
comp33383_c0_seq1	comp33383_c0	1154	1054.8	5604	38.41	100
comp34187_c0_seq1	comp34187_c0	1531	1431.8	7606	38.41	100
comp28237_c0_seq1	comp28237_c0	311	211.8	1125	38.4	100
comp28813_c0_seq1	comp28813_c0	760	660.8	3507	38.37	100
comp25721_c0_seq1	comp25721_c0	305	205.8	1091	38.33	100
comp14629_c0_seq1	comp14629_c0	306	206.8	1096	38.32	100
comp15283_c0_seq1	comp15283_c0	316	216.8	1149	38.32	100
comp31133_c0_seq1	comp31133_c0	1671	1571.8	8329	38.31	100
comp30899_c0_seq1	comp30899_c0	1117	1017.8	5387.84	38.27	99.05
comp33339_c0_seq1	comp33339_c0	867	767.8	4062	38.25	100
comp24779_c0_seq1	comp24779_c0	1329	1229.8	6505	38.24	100
comp26958_c0_seq1	comp26958_c0	266	166.8	882	38.23	100
comp33524_c0_seq1	comp33524_c0	770	670.8	3546.51	38.23	42.26
comp35734_c0_seq1	comp35734_c0	307	207.8	1097	38.17	100
comp28519_c0_seq1	comp28519_c0	284	184.8	975	38.15	100
comp35874_c0_seq1	comp35874_c0	313	213.8	1128	38.15	100
comp25326_c0_seq1	comp25326_c0	660	560.8	2958	38.14	100
comp35624_c0_seq1	comp35624_c0	299	199.8	1053	38.11	100
comp34459_c0_seq1	comp34459_c0	2642	2542.8	13395	38.09	100
comp27320_c0_seq1	comp27320_c0	340	240.8	1268	38.07	100
comp34541_c0_seq1	comp34541_c0	1950	1850.8	9746	38.07	100
comp35152_c0_seq2	comp35152_c0	1077	977.8	5148	38.07	39.08
comp14782_c0_seq1	comp14782_c0	327	227.8	1199	38.06	100
comp35123_c0_seq1	comp35123_c0	2491	2391.8	12588	38.05	100
comp33244_c0_seq1	comp33244_c0	633	533.8	2806.86	38.02	98.87
comp14758_c0_seq1	comp14758_c0	326	226.8	1192	38	100
comp35770_c0_seq1	comp35770_c0	327	227.8	1197	37.99	100
comp33320_c0_seq1	comp33320_c0	2146	2046.8	10753	37.98	100
comp34665_c0_seq2	comp34665_c0	1955	1855.8	9749	37.98	100
comp15173_c0_seq1	comp15173_c0	314	214.8	1128	37.97	100
comp28523_c0_seq1	comp28523_c0	326	226.8	1191	37.97	100
comp27208_c0_seq1	comp27208_c0	326	226.8	1190	37.94	100
comp28554_c0_seq1	comp28554_c0	654	554.8	2909	37.91	100
comp31692_c0_seq1	comp31692_c0	688	588.8	3087	37.91	100
comp33289_c0_seq1	comp33289_c0	2584	2484.8	13025	37.9	100
comp30488_c0_seq1	comp30488_c0	313	213.8	1120	37.88	100
comp31140_c0_seq1	comp31140_c0	496	396.8	2078.91	37.88	48.68
comp31422_c0_seq1	comp31422_c0	1010	910.8	4772	37.88	100
comp34767_c0_seq1	comp34767_c0	872	772.8	4045	37.84	29.3
comp33672_c0_seq1	comp33672_c0	984	884.8	4628	37.82	100
comp32956_c0_seq1	comp32956_c0	1132	1032.8	5400.03	37.8	98.64
comp33441_c0_seq1	comp33441_c0	3101	3001.8	15691	37.79	100
comp14689_c0_seq1	comp14689_c0	349	249.8	1304	37.74	100
comp28650_c0_seq1	comp28650_c0	517	417.8	2181	37.74	100
comp33499_c0_seq2	comp33499_c0	2585	2485.8	12974	37.74	98.87
comp14755_c0_seq1	comp14755_c0	328	228.8	1193	37.7	100
comp24406_c0_seq1	comp24406_c0	333	233.8	1219	37.7	100
comp34044_c0_seq1	comp34044_c0	547	447.8	2334.56	37.69	97.69
comp28435_c0_seq1	comp28435_c0	322	222.8	1161	37.68	100
comp28384_c0_seq1	comp28384_c0	318	218.8	1140	37.67	100
comp14817_c0_seq1	comp14817_c0	321	221.8	1155	37.65	100
comp33012_c1_seq1	comp33012_c1	515	415.8	2165	37.65	100
comp27835_c0_seq1	comp27835_c0	313	213.8	1113	37.64	100
comp31355_c0_seq1	comp31355_c0	321	221.8	1154.22	37.63	97.88
comp33291_c0_seq1	comp33291_c0	997	897.8	4669	37.6	100
comp34600_c0_seq1	comp34600_c0	1250	1150.8	5984	37.6	100
comp30896_c0_seq1	comp30896_c0	411	311.8	1621	37.59	100
comp28801_c0_seq1	comp28801_c0	301	201.8	1049	37.58	100
comp31028_c0_seq1	comp31028_c0	257	157.8	820	37.57	66.42
comp35286_c3_seq1	comp35286_c3	977	877.8	4561.77	37.57	47.9
comp14632_c0_seq1	comp14632_c0	330	230.8	1199	37.56	100
comp14705_c0_seq1	comp14705_c0	305	205.8	1069	37.56	100
comp14603_c0_seq1	comp14603_c0	336	236.8	1229	37.53	100
comp35395_c1_seq12	comp35395_c1	1790	1690.8	8777.28	37.53	48.42
comp32750_c0_seq2	comp32750_c0	326	226.8	1177	37.52	99.69
comp31752_c0_seq1	comp31752_c0	317	217.8	1130	37.51	100
comp33332_c0_seq1	comp33332_c0	1203	1103.8	5726	37.51	100
comp33412_c0_seq1	comp33412_c0	1795	1695.8	8796	37.5	100
comp34658_c0_seq1	comp34658_c0	1638	1538.8	7976	37.48	100
comp14877_c0_seq1	comp14877_c0	751	651.8	3378	37.47	100
comp32115_c0_seq2	comp32115_c0	1747	1647.8	8534.64	37.45	99.69
comp34495_c0_seq1	comp34495_c0	1586	1486.8	7698	37.44	100
comp35021_c0_seq1	comp35021_c0	2977	2877.8	14903	37.44	53.97
comp28225_c0_seq1	comp28225_c0	906	806.8	4175	37.41	100
comp31680_c0_seq1	comp31680_c0	340	240.8	1246	37.41	100
comp33083_c0_seq2	comp33083_c0	810	710.8	3677	37.4	45.8
comp23852_c0_seq1	comp23852_c0	323	223.8	1157	37.38	100
comp32120_c1_seq1	comp32120_c1	583	483.8	2500	37.36	100
comp35073_c0_seq2	comp35073_c0	1692	1592.8	8226.57	37.34	12.73
comp31727_c0_seq1	comp31727_c0	1272	1172.8	6053	37.32	100
comp32435_c0_seq1	comp32435_c0	493	393.8	2032	37.31	100
comp27264_c0_seq1	comp27264_c0	460	360.8	1861	37.29	100
comp30691_c0_seq1	comp30691_c0	456	356.8	1840	37.29	100
comp34981_c0_seq1	comp34981_c0	1539	1439.8	7425	37.29	100
comp35404_c2_seq6	comp35404_c2	1298	1198.8	6182.75	37.29	10.46
comp27836_c0_seq1	comp27836_c0	323	223.8	1154	37.28	100
comp28868_c0_seq1	comp28868_c0	356	256.8	1324	37.28	100
comp31182_c0_seq1	comp31182_c0	310	210.8	1087	37.28	100
comp34859_c0_seq3	comp34859_c0	1285	1185.8	6111.22	37.26	98.62
comp35897_c0_seq1	comp35897_c0	315	215.8	1112	37.26	100
comp30369_c0_seq1	comp30369_c0	482	382.8	1972	37.25	100
comp26211_c0_seq1	comp26211_c0	319	219.8	1132	37.24	100
comp23979_c0_seq1	comp23979_c0	307	207.8	1070	37.23	100
comp34939_c0_seq1	comp34939_c0	2400	2300.8	11846.8	37.23	84.13
comp34990_c0_seq1	comp34990_c0	682	582.8	3000	37.22	59.33
comp30765_c0_seq1	comp30765_c0	317	217.8	1121	37.21	100
comp35748_c0_seq1	comp35748_c0	333	233.8	1203	37.2	100
comp33258_c0_seq1	comp33258_c0	381	281.8	1447	37.13	100
comp27770_c0_seq1	comp27770_c0	331	231.8	1190	37.12	100
comp28067_c0_seq1	comp28067_c0	477	377.8	1938	37.09	100
comp28445_c0_seq1	comp28445_c0	315	215.8	1107	37.09	100
comp32831_c0_seq1	comp32831_c0	1584	1484.8	7612	37.07	100
comp34717_c0_seq4	comp34717_c0	404	304.8	1560.96	37.03	5.15
comp30655_c0_seq1	comp30655_c0	332	232.8	1192	37.02	100
comp35254_c0_seq3	comp35254_c0	3216	3116.8	15956.6	37.02	35.25
comp27782_c0_seq1	comp27782_c0	317	217.8	1115	37.01	100
comp32447_c0_seq1	comp32447_c0	310	210.8	1079	37.01	100
comp26094_c0_seq1	comp26094_c0	276	176.8	904	36.97	100
comp33050_c0_seq1	comp33050_c0	639	539.8	2760	36.97	100
comp23973_c0_seq1	comp23973_c0	326	226.8	1158	36.92	100
comp28916_c0_seq1	comp28916_c0	290	190.8	974	36.91	100
comp36042_c0_seq1	comp36042_c0	309	209.8	1071	36.91	100
comp34351_c0_seq1	comp34351_c0	2428	2328.8	11867	36.84	100
comp34847_c0_seq1	comp34847_c0	1381	1281.8	6528.54	36.83	44.97
comp28275_c0_seq1	comp28275_c0	304	204.8	1042	36.79	100
comp33463_c0_seq1	comp33463_c0	1104	1004.8	5112	36.78	100
comp31110_c0_seq1	comp31110_c0	1056	956.8	4861	36.73	100
comp31618_c0_seq1	comp31618_c0	514	414.8	2107	36.73	100
comp28803_c0_seq1	comp28803_c0	329	229.8	1167	36.72	100
comp28818_c0_seq1	comp28818_c0	307	207.8	1055	36.71	100
comp30114_c0_seq1	comp30114_c0	331	231.8	1177	36.71	100
comp36125_c0_seq1	comp36125_c0	328	228.8	1160	36.66	100
comp33188_c0_seq1	comp33188_c0	1563	1463.8	7420	36.65	100
comp35404_c2_seq9	comp35404_c2	1684	1584.8	8013	36.56	10.25
comp14630_c0_seq1	comp14630_c0	339	239.8	1212	36.54	100
comp31157_c0_seq1	comp31157_c0	600	500.8	2529	36.51	100
comp31616_c0_seq1	comp31616_c0	303	203.8	1029	36.51	100
comp31368_c0_seq2	comp31368_c0	314	214.8	1084	36.49	98.75
comp32323_c0_seq1	comp32323_c0	891	791.8	3995.87	36.49	36.76
comp15064_c0_seq1	comp15064_c0	317	217.8	1099	36.48	100
comp33180_c0_seq1	comp33180_c0	315	215.8	1088	36.45	100
comp28602_c0_seq2	comp28602_c0	298	198.8	1002	36.44	100
comp32971_c0_seq1	comp32971_c0	2193	2093.8	10553	36.44	100
comp33825_c0_seq1	comp33825_c0	717	617.8	3112	36.42	76.95
comp35357_c0_seq10	comp35357_c0	292	192.8	970.8	36.41	6.46
comp31367_c0_seq1	comp31367_c0	571	471.8	2375	36.4	100
comp15000_c0_seq1	comp15000_c0	314	214.8	1081	36.39	100
comp30566_c0_seq1	comp30566_c0	322	222.8	1120	36.35	100
comp33581_c0_seq1	comp33581_c0	1464	1364.8	6861	36.35	100
comp25685_c0_seq1	comp25685_c0	753	653.8	3286	36.34	100
comp30963_c0_seq1	comp30963_c0	674	574.8	2889	36.34	100
comp28174_c0_seq1	comp28174_c0	686	586.8	2946	36.3	100
comp31875_c0_seq1	comp31875_c0	216	116.8	586	36.28	100
comp35373_c0_seq13	comp35373_c0	1357	1257.8	6312.01	36.28	23.83
comp28301_c0_seq1	comp28301_c0	575	475.8	2386	36.26	100
comp34908_c0_seq2	comp34908_c0	616	516.8	2591.96	36.26	97.58
comp25548_c0_seq1	comp25548_c0	320	220.8	1107	36.25	100
comp35462_c0_seq12	comp35462_c0	242	142.8	716	36.25	6.67
comp32315_c0_seq1	comp32315_c0	1558	1458.8	7307	36.22	100
comp32780_c0_seq1	comp32780_c0	334	234.8	1175	36.18	100
comp34174_c0_seq2	comp34174_c0	926	826.8	4136.6	36.17	97.84
comp31395_c0_seq1	comp31395_c0	333	233.8	1169	36.15	100
comp32566_c0_seq1	comp32566_c0	353	253.8	1269	36.15	100
comp35218_c0_seq6	comp35218_c0	492	392.8	1964.19	36.15	61.52
comp34964_c1_seq2	comp34964_c1	1585	1485.8	7423.67	36.13	35.7
comp26353_c0_seq1	comp26353_c0	339	239.8	1198	36.12	100
comp30776_c0_seq1	comp30776_c0	346	246.8	1233	36.12	100
comp14649_c0_seq1	comp14649_c0	337	237.8	1187	36.09	100
comp28269_c0_seq1	comp28269_c0	569	469.8	2345	36.09	100
comp34475_c0_seq2	comp34475_c0	324	224.8	1122.02	36.09	63.46
comp33642_c0_seq1	comp33642_c0	2439	2339.8	11676	36.08	100
comp14621_c0_seq1	comp14621_c0	339	239.8	1196	36.06	100
comp24622_c0_seq1	comp24622_c0	930	830.8	4144	36.06	100
comp34129_c0_seq1	comp34129_c0	3357	3257.8	16245	36.05	100
comp27036_c0_seq1	comp27036_c0	299	199.8	996	36.04	100
comp28645_c0_seq1	comp28645_c0	279	179.8	896	36.03	100
comp14792_c0_seq1	comp14792_c0	341	241.8	1204	36	100
comp30723_c0_seq1	comp30723_c0	343	243.8	1214	36	100
comp34124_c0_seq1	comp34124_c0	1753	1653.8	8225	35.96	100
comp32832_c0_seq1	comp32832_c0	568	468.8	2331	35.95	100
comp33281_c0_seq1	comp33281_c0	784	684.8	3405	35.95	100
comp35257_c2_seq6	comp35257_c2	929	829.8	4122.99	35.92	17.92
comp31459_c0_seq1	comp31459_c0	539	439.8	2184	35.9	100
comp33589_c1_seq1	comp33589_c1	713	613.8	3048	35.9	100
comp32989_c0_seq1	comp32989_c0	2267	2167.8	10762	35.89	100
comp34069_c0_seq1	comp34069_c0	1349	1249.8	6204.09	35.89	99.66
comp28669_c0_seq2	comp28669_c0	424	324.8	1611.92	35.88	68.18
comp28380_c0_seq1	comp28380_c0	362	262.8	1303	35.85	100
comp28148_c1_seq1	comp28148_c1	311	211.8	1050	35.84	100
comp35329_c1_seq14	comp35329_c1	1196	1096.8	5435	35.83	21.83
comp28181_c0_seq1	comp28181_c0	387	287.8	1425	35.8	100
comp31721_c0_seq1	comp31721_c0	320	220.8	1092	35.76	100
comp14673_c0_seq1	comp14673_c0	314	214.8	1062	35.75	100
comp14645_c0_seq1	comp14645_c0	324	224.8	1111	35.73	100
comp28364_c0_seq1	comp28364_c0	302	202.8	1002	35.72	100
comp15063_c0_seq1	comp15063_c0	327	227.8	1125	35.71	100
comp28878_c0_seq1	comp28878_c0	247	147.8	730	35.71	100
comp34801_c0_seq2	comp34801_c0	2588	2488.8	12288.1	35.7	43.25
comp14897_c0_seq1	comp14897_c0	304	204.8	1011	35.69	100
comp33396_c0_seq1	comp33396_c0	1299	1199.8	5922	35.69	100
comp34574_c0_seq3	comp34574_c0	2711	2611.8	12884.5	35.67	78.04
comp33697_c0_seq1	comp33697_c0	1268	1168.8	5764	35.66	100
comp14902_c0_seq1	comp14902_c0	807	707.8	3490	35.65	100
comp34391_c0_seq4	comp34391_c0	1325	1225.8	6041.02	35.63	88.11
comp28186_c0_seq1	comp28186_c0	343	243.8	1201	35.62	100
comp27024_c0_seq1	comp27024_c0	324	224.8	1107	35.6	100
comp32641_c0_seq1	comp32641_c0	584	484.8	2387	35.6	100
comp34211_c0_seq1	comp34211_c0	1367	1267.8	6243	35.6	100
comp32259_c0_seq1	comp32259_c0	2006	1906.8	9383.89	35.58	97.02
comp33401_c0_seq1	comp33401_c0	1913	1813.8	8926	35.58	100
comp32081_c0_seq2	comp32081_c0	818	718.8	3533.21	35.54	97.24
comp33316_c0_seq1	comp33316_c0	2546	2446.8	12023	35.53	100
comp35138_c0_seq2	comp35138_c0	277	177.8	873.62	35.53	49.92
comp31918_c0_seq1	comp31918_c0	318	218.8	1075	35.52	100
comp33761_c0_seq1	comp33761_c0	1740	1640.8	8061	35.52	100
comp15124_c0_seq1	comp15124_c0	325	225.8	1109	35.51	100
comp26535_c0_seq1	comp26535_c0	314	214.8	1055	35.51	100
comp30607_c0_seq1	comp30607_c0	326	226.8	1114	35.51	100
comp30684_c0_seq1	comp30684_c0	342	242.8	1192	35.5	100
comp35156_c0_seq1	comp35156_c0	355	255.8	1256	35.5	100
comp28462_c0_seq1	comp28462_c0	323	223.8	1098	35.47	100
comp31974_c0_seq1	comp31974_c0	595	495.8	2432	35.47	100
comp28798_c0_seq1	comp28798_c0	329	229.8	1127	35.46	100
comp24840_c0_seq1	comp24840_c0	604	504.8	2475	35.45	100
comp35835_c0_seq1	comp35835_c0	332	232.8	1141	35.44	100
comp28535_c0_seq2	comp28535_c0	341	241.8	1184	35.4	100
comp34591_c0_seq2	comp34591_c0	690	590.8	2892.89	35.4	35.42
comp31501_c0_seq1	comp31501_c0	305	205.8	1007	35.38	100
comp25651_c0_seq1	comp25651_c0	363	263.8	1290	35.36	100
comp33485_c0_seq1	comp33485_c0	919	819.8	4007	35.34	100
comp14809_c0_seq1	comp14809_c0	333	233.8	1142	35.32	100
comp25781_c0_seq1	comp25781_c0	313	213.8	1044	35.31	100
comp35197_c0_seq1	comp35197_c0	7041	6941.8	33898	35.31	100
comp32192_c0_seq1	comp32192_c0	987	887.8	4334.85	35.3	99.54
comp35138_c0_seq1	comp35138_c0	3101	3001.8	14651	35.29	49.59
comp34879_c0_seq2	comp34879_c0	2680	2580.8	12592.1	35.28	98.89
comp25558_c0_seq1	comp25558_c0	354	254.8	1243	35.27	100
comp34325_c0_seq2	comp34325_c0	271	171.8	837.95	35.27	74.23
comp33579_c0_seq8	comp33579_c0	387	287.8	1403	35.25	56.78
comp34317_c0_seq1	comp34317_c0	1853	1753.8	8549.5	35.25	60.3
comp27659_c0_seq1	comp27659_c0	328	228.8	1115	35.24	100
comp33712_c0_seq1	comp33712_c0	1957	1857.8	9049	35.22	100
comp14815_c0_seq1	comp14815_c0	352	252.8	1231	35.21	100
comp27382_c0_seq1	comp27382_c0	359	259.8	1265	35.21	100
comp28241_c0_seq1	comp28241_c0	284	184.8	900	35.21	100
comp33464_c0_seq2	comp33464_c0	1364	1264.8	6160.17	35.21	96.62
comp24632_c0_seq1	comp24632_c0	1021	921.8	4486	35.19	100
comp30618_c0_seq1	comp30618_c0	352	252.8	1230.29	35.19	99.64
comp28369_c0_seq1	comp28369_c0	276	176.8	860	35.17	100
comp31755_c0_seq1	comp31755_c0	589	489.8	2380	35.13	100
comp35955_c0_seq1	comp35955_c0	334	234.8	1139	35.07	100
comp28117_c0_seq1	comp28117_c0	1142	1042.8	5056.39	35.06	63.99
comp35025_c0_seq4	comp35025_c0	1279	1179.8	5719.04	35.05	78.28
comp27427_c0_seq1	comp27427_c0	284	184.8	895	35.02	100
comp33731_c0_seq1	comp33731_c0	1062	962.8	4663	35.02	100
comp26026_c0_seq1	comp26026_c0	334	234.8	1137	35.01	100
comp27791_c0_seq1	comp27791_c0	332	232.8	1127	35	100
comp20520_c0_seq1	comp20520_c0	330	230.8	1117	34.99	100
comp36130_c0_seq1	comp36130_c0	335	235.8	1141	34.99	100
comp27696_c0_seq1	comp27696_c0	337	237.8	1150	34.97	100
comp30557_c0_seq1	comp30557_c0	317	217.8	1053	34.96	100
comp27130_c0_seq1	comp27130_c0	364	264.8	1280	34.95	100
comp34591_c0_seq3	comp34591_c0	535	435.8	2106.67	34.95	34.96
comp28956_c0_seq2	comp28956_c0	764	664.8	3211.85	34.93	66.7
comp28389_c0_seq1	comp28389_c0	323	223.8	1081	34.92	100
comp30181_c0_seq1	comp30181_c0	340	240.8	1163	34.92	100
comp34657_c0_seq1	comp34657_c0	1870	1770.8	8552	34.92	100
comp28901_c0_seq1	comp28901_c0	1190	1090.8	5266	34.91	100
comp35733_c0_seq1	comp35733_c0	320	220.8	1066	34.91	100
comp32118_c0_seq1	comp32118_c0	295	195.8	945.01	34.9	87.29
comp30900_c0_seq1	comp30900_c0	548	448.8	2166	34.89	100
comp14961_c0_seq1	comp14961_c0	350	250.8	1209	34.85	100
comp35848_c0_seq1	comp35848_c0	331	231.8	1116	34.81	100
comp24832_c0_seq1	comp24832_c0	748	648.8	3123	34.8	100
comp35305_c0_seq8	comp35305_c0	329	229.8	1106	34.8	93.74
comp26988_c0_seq1	comp26988_c0	339	239.8	1154	34.79	100
comp32474_c0_seq2	comp32474_c0	275	175.8	846	34.79	99.3
comp34925_c0_seq1	comp34925_c0	616	516.8	2487	34.79	37.75
comp30131_c0_seq1	comp30131_c0	359	259.8	1249	34.76	100
comp34892_c0_seq2	comp34892_c0	393	293.8	1412.15	34.75	82.15
comp25694_c0_seq1	comp25694_c0	335	235.8	1133	34.74	100
comp31224_c0_seq1	comp31224_c0	721	621.8	2988	34.74	100
comp34362_c0_seq4	comp34362_c0	315	215.8	1037	34.74	87.7
comp33903_c0_seq1	comp33903_c0	2504	2404.8	11543	34.71	100
comp35371_c0_seq2	comp35371_c0	2035	1935.8	9292.88	34.71	98.24
comp28648_c0_seq1	comp28648_c0	348	248.8	1194	34.7	100
comp28709_c0_seq1	comp28709_c0	353	253.8	1218	34.7	100
comp35380_c0_seq5	comp35380_c0	2732	2632.8	12624.5	34.67	63.71
comp28742_c0_seq1	comp28742_c0	823	723.8	3470	34.66	100
comp30259_c1_seq1	comp30259_c1	342	242.8	1164	34.66	100
comp15152_c0_seq1	comp15152_c0	326	226.8	1087	34.65	100
comp31497_c0_seq1	comp31497_c0	349	249.8	1197	34.65	100
comp35172_c0_seq4	comp35172_c0	243	143.8	689.14	34.65	54.66
comp31932_c0_seq1	comp31932_c0	497	397.8	1905.13	34.63	92.9
comp15255_c0_seq1	comp15255_c0	321	221.8	1062	34.62	100
comp34773_c0_seq1	comp34773_c0	2174	2074.8	9935.38	34.62	80.86
comp35080_c0_seq3	comp35080_c0	2968	2868.8	13731.1	34.61	77.83
comp35601_c0_seq1	comp35601_c0	365	265.8	1272	34.6	100
comp26830_c0_seq1	comp26830_c0	329	229.8	1099	34.58	100
comp32218_c0_seq1	comp32218_c0	941	841.8	4018	34.51	100
comp14722_c0_seq1	comp14722_c0	348	248.8	1187	34.5	100
comp27325_c0_seq1	comp27325_c0	355	255.8	1220	34.48	100
comp26250_c0_seq1	comp26250_c0	345	245.8	1172	34.47	100
comp35306_c0_seq6	comp35306_c0	2378	2278.8	10862.3	34.46	39.8
[truncated: 40,086 more rows]
